# Supplementary material for: Downregulation of N-terminal acetylation triggers ABA-mediated drought responses in Arabidopsis
Source: Nat Commun. 2015 Jul 17;6:7640. doi: 10.1038/ncomms8640 (PMC4530475; doi:10.1038/ncomms8640)
Supplement: Supplementary Data 1 — List of all identified and quantified protein N-termini for NatA, Nat B, NatC and other unassigned substrates in wild type, amiNaa10 and amiNaa15 plants [file ncomms8640-s2.xlsx]

## Sheet: NTA quantifiquation results
List of all identified and quantified protein N-termini for NatA (A/G/T/S substrates, Noted A), Nat B (D/E/N substrate, Noted B), NatC(F/I/L/W substrates, Noted C) and other unassigned substrates (Noted Other) in wild type, amiNaa10 and amiNaa15 plants. Depending of the residue present at position 2 of the protein sequence (column 4), the type N-terminus acetylase substrate is defined in column 5…
							WT Ctrl			WT Ctrl (Replicate)			amiNaa10			amiNaa15
Gene Name	Description	N-term sequence	AA pos 2	Nat type of substrates	N-terminus status in WT controls	Differential NTA between amiNaa10/15 vs. WT	Av NTA %	SD	N	Av NTA %	SD	N	Av NTA %	SD	N	Av NTA %	SD	N
AT1G01050.1	pyrophosphorylase 1;Encodes a soluble protein with inorganic pyrophosphatase activity that is highly specific for Mg-inorganic pyrophosphate.	MSEETKDNQR	S	A	Full	X	0.998312	0.000213527	3	0.999845	0.000109051	3	0.998642	0.00102922	4	0.764555	0.341024	4
AT1G01610.1	glycerol-3-phosphate acyltransferase 4;Encodes a protein with glycerol-3-phosphate acyltransferase activity. Involved in cutin assembly. Is functional redundant of GPAT8.	MSPAKKSRSF	S	A	Not		0.0558036		1
AT1G01620.1	plasma membrane intrinsic protein 1C;a member of the plasma membrane intrinsic protein subfamily PIP1. localizes to the plasma membrane and exhibits water transport activity in Xenopus oocyte. expressed ubiquitously and protein level decreases slightly during leaf development.	MEGKEEDVRV	E	B	Not		0.999853	0.000163167	4	0.999953	2.80564e-05	5	0.999958	1.48735e-05	4	0.999921	3.19945e-05	4
AT1G01750.1	actin depolymerizing factor 11;	MANSASGMHV	A	A	Not		0.0535045		1
AT1G01960.1	SEC7-like guanine nucleotide exchange family protein;	MASTEVDSRL	A	A	Full	X	0.989194	0.00790582	3	0.994729	0.00723365	5	0.982361	0.01747	2	0.932799	0.0547315	3
AT1G02090.1	Proteasome component (PCI) domain protein;encodes a phosphoprotein that is a subunit of the COP9 signalosome. Mutants exhibit constitutive photomorphogenic phenotype.	MDIEQKQAEI	D	B	Full		0.742515	0.133939	3	0.929911	0.132283	4				0.848268	0.0989798	2
AT1G02120.1	GRAM domain family protein;Encodes VAD1 (Vascular Associated Death1), a regulator of cell death and defense responses in vascular tissues. VAD1 is a putative membrane associated protein and contains a GRAM domain. vad1 is a lesion mimic mutant that exhibits light conditional appearance of propagative HR (hypersensitive response)-like lesions along the vascular system.	MAMLSTASVS	A	A	Partial		0.470367		1
AT1G02140.1	mago nashi family protein;	MAAEEATEFY	A	A	Full		0.991653	0.00196576	2	0.994494		1
AT1G02500.1	S-adenosylmethionine synthetase 1;encodes a S-adenosylmethionine synthetase. SAM1 is regulated by protein S-nitrosylation. The covalent binding of nitric oxide (NO) to the Cys114 residue inhibits the enzyme activity.	METFLFTSES	E	B	Not		0.0093355	0.00969483	3
AT1G02780.1	Ribosomal protein L19e family protein;	MVSLKLQKRL	V	Other	Not		0.0139434	0.00606537	3	0.0135483		1				0.0135547	0.00781133	3
AT1G02920.1	glutathione S-transferase 7;Encodes glutathione transferase belonging to the phi class of GSTs. Naming convention according to Wagner et al. (2002).	MAGIKVFGHP	A	A	Partial	X	0.70829	0.00594351	3							0.0680038	0.0180293	4
AT1G03130.1	photosystem I subunit D-2;Encodes a protein predicted by sequence similarity with spinach PsaD to be photosystem I reaction center subunit II (PsaD2)	MATQAAGIFS	A	A	Not		0.0186928	0.00353438	2							0.00409165		1
AT1G03430.1	histidine-containing phosphotransfer factor 5;Encodes AHP5, one of the six Arabidopsis thaliana histidine phosphotransfer proteins (AHPs). AHPs function as redundant positive regulators of cytokinin signaling. Members of the AHP gene family include: AT3G21510 (AHP1), AT3G29350 (AHP2), AT5G39340 (AHP3), AT3G16360 (AHP4), AT1G03430 (AHP5) and AT1G80100 (AHP6).	MNTIVVAQLQ	N	B	Full		0.952753		1
AT1G03475.1	Coproporphyrinogen III oxidase;Encodes coproporphyrinogen III oxidase, a key enzyme in the biosynthetic pathway of chlorophyll and heme, a tetrapyrrole pathway. Mutants express cytological and molecular markers associated with the defense responses, usually activated by pathogen infection.	MASHSSTLLS	A	A	N.A.											0.00385802		1
AT1G03630.1	protochlorophyllide oxidoreductase C;Encodes for a protein with protochlorophyllide oxidoreductase activity. The enzyme is NADPH- and light-dependent.	MALQAAYSLL	A	A	Not		0.0440917		1
AT1G04080.1	Tetratricopeptide repeat (TPR)-like superfamily protein;	MGDSEAMVSE	G	A	Not		0.0241779		1
AT1G04090.1	Plant protein of unknown function (DUF946);	MLGYKCLHWN	L	C	Not		0.00812348		1							0.00649773		1
AT1G04210.1	Leucine-rich repeat protein kinase family protein;Encodes a putative Raf-related kinase.	MDSKIKKPAN	D	B	Full					0.995402		1				0.999889		1
AT1G04270.1	cytosolic ribosomal protein S15;Encodes cytosolic ribosomal protein S15.	MADVEPEVAA	A	A	Full		0.997979	0.00150865	3	0.997898	0.000918704	5	0.994516	0.00388239	4	0.997991	0.00124725	4
AT1G04350.1	2-oxoglutarate (2OG) and Fe(II)-dependent oxygenase superfamily protein;encodes a protein whose sequence is similar to 2-oxoglutarate-dependent dioxygenase	METKEFDSYS	E	B	Full		0.972304	0.0276247	2	0.982998	0.020656	2
AT1G04410.1	Lactate/malate dehydrogenase family protein;	MAKEPVRVLV	A	A	Full	X				0.97012		1				0.0315358		1
AT1G04430.1	S-adenosyl-L-methionine-dependent methyltransferases superfamily protein;	MMRGRSDGGL	M	Other	Not		0.00934579		1
AT1G04510.1	MOS4-associated complex 3A;Encodes MAC3A, a U-box proteins with homology to the yeast and human E3 ubiquitin ligase Prp19. Associated with the MOS4-Associated Complex (MAC). Involved in plant innate immunity.	MNCAISGEVP	N	B	Not		0.00933155	0.000481993	2
AT1G04750.1	vesicle-associated membrane protein 721;vesicle-associated membrane protein 7B (At VAMP7B) mRNA,	MAQQSLIYSF	A	A	Full	X	0.994736	0.00518894	3							0.00596659		1
AT1G04820.1	tubulin alpha-4 chain;Encodes an alpha tubulin isoform that is expressed in roots, leaves and flowers.	MRECISIHIG	R	Other	Not		0.00684736	0.00284891	3							0.0112831	0.00684265	2
AT1G04850.1	ubiquitin-associated (UBA)/TS-N domain-containing protein;	MAGVSLKCGD	A	A	Not		0.0862813		1
AT1G05010.1	ethylene-forming enzyme;Encodes 1-aminocyclopropane-1-carboxylate oxidase	MESFPIINLE	E	B	Full		0.976279	0.0130283	3	0.984897	0.0210972	2				0.986213		1
AT1G05180.1	NAD(P)-binding Rossmann-fold superfamily protein;Encodes a subunit of the RUB1 activating enzyme that regulates the protein degradation activity of Skp1-Cullin-Fbox complexes, primarily, but not exclusively, affecting auxin responses. Acts alongside AS1 to exclude BP expression from leaves.	MQAVKRSRRH	Q	Other	Full		0.999913	6.04894e-05	2	0.999927	6.36303e-05	2				0.999944	1.49983e-05	2
AT1G05520.1	Sec23/Sec24 protein transport family protein;	MSEMASMDPE	S	A	Full		0.993889	0.00654123	3	0.999549	0.000678265	5				0.99915		1
AT1G05850.1	Chitinase family protein;Encodes an endo chitinase-like protein AtCTL1. Essential for tolerance to heat, salt and drought stresses. Also involved in root hair development, cell expansion and response to cytokinin. Allelic to erh2. 11 alleles described in Hauser (1995). Mutant is defective in acquired thermotolerance, appears semidwarf throughout its life cycle and has extra lateral branches. Ther…	MVTIRSGSIV	V	Other	N.A.											0.976524		1
AT1G06210.1	ENTH/VHS/GAT family protein;	MDKLKIAEWG	D	B	Full		0.984378		1
AT1G06430.1	FTSH protease 8;encodes a FtsH protease that is localized to the chloroplast	MAASSACLLG	A	A	Full	X	0.999151		1							0.608754		1
AT1G06550.1	ATP-dependent caseinolytic (Clp) protease/crotonase family protein;	MAQEGQNIDE	A	A	Full		0.989853	0.0101331	2	0.983204	0.0103628	2
AT1G06620.1	2-oxoglutarate (2OG) and Fe(II)-dependent oxygenase superfamily protein;encodes a protein whose sequence is similar to a 2-oxoglutarate-dependent dioxygenase	MESSLPQVAA	E	B	Full		0.999711		1
AT1G06640.1	2-oxoglutarate (2OG) and Fe(II)-dependent oxygenase superfamily protein;encodes a protein whose sequence is similar to a 2-oxoglutarate-dependent dioxygenase	MESTKIAPSF	E	B	Full		0.990373		1							0.997354		1
AT1G06650.1	2-oxoglutarate (2OG) and Fe(II)-dependent oxygenase superfamily protein;encodes a protein whose sequence is similar to 2-oxoglutarate-dependent dioxygenase	MEMMKIDPLF	E	B	Full		0.999914		1
AT1G07310.1	Calcium-dependent lipid-binding (CaLB domain) family protein;	MTSSEPLDLV	T	A	Not		0.0113058		1							0.0248694		1
AT1G07320.1	ribosomal protein L4;encodes a plastid ribosomal protein L4	MASSATAPNS	A	A	Partial		0.356853	0.428288	3							0.350097	0.430368	3
AT1G07660.1	Histone superfamily protein;	MSGRGKGGKG	S	A	Partial		0.268168		1
AT1G07790.1	Histone superfamily protein;Encodes a histone 2B (H2B) protein.	MAPRAEKKPA	A	A	Not		0.0240558		1							0.00497512		1
AT1G08360.1	Ribosomal protein L1p/L10e family;	MSKLQSEAVR	S	A	Full	X	0.999929	2.13306e-05	3	0.999843	0.000147715	5	0.98185	0.00901617	4	0.912638	0.0622621	4
AT1G08370.1	decapping 1;Encodes DCP1 involved in mRNA decapping. DCP1 forms a mRNA decapping complex with DCP2 (At5g13570) and VCS (VARICOSE) (At3g13300). However, unlike DCP2, DCP1 itself does not have mRNA decapping activity in vitro. DCP1, DCP2 and VCS colocalize in cytoplasmic loci, which are putative Arabidopsis mRNA processing bodies. Null mutants of DCP1, DCP2, and VCS accumulate capped mRNAs with a r…	MSQNGKIIPN	S	A	Full		0.995056	0.00494313	2
AT1G08420.1	BRI1 suppressor 1 (BSU1)-like 2;	MDEDSSMVAD	D	B	Full		0.966268		1	0.9999	8.62498e-05	2	0.998214	0.00164714	4
AT1G08820.1	vamp/synaptobrevin-associated protein 27-2;Encodes VAP33-like protein that interacts with cowpea mosaic virus protein 60K. Is a SNARE-like protein that may be involved in vesicular transport to or from the ER.	MNMPLLDIQP	N	B	Full		0.985571		1
AT1G08830.1	copper/zinc superoxide dismutase 1;Encodes a cytosolic copper/zinc superoxide dismutase CSD1 that can detoxify superoxide radicals. Its expression is affected by miR398-directed mRNA cleavage. Regulated by biotic and abiotic stress.	MAKGVAVLNS	A	A	Partial	X	0.304072	0.253155	2							0.0355203	0.0241438	3
AT1G08880.1	Histone superfamily protein;Encodes HTA5, a histone H2A protein. H2AX is a meiosis-specific isoform of histone H2A. Upon DSB formation, rapid accumulation of phosphorylated H2AX (&#947;-H2AX) occurs around the break site. _x0001_H2AX foci accumulate in early G2. Immunolocalization studies in spread preparations of wild-type meiocytes at G2/early leptotene revealed the accumulation of numerous rat…	MSTGAGSGTT	S	A	Full	X	0.999947		1							0.22805		1
AT1G09130.1	ATP-dependent caseinolytic (Clp) protease/crotonase family protein;	MASCLQASMN	A	A	Not		0.0274348		1
AT1G09200.1	Histone superfamily protein;	MARTKQTARK	A	A	Partial		0.281294		1
AT1G09310.1	Protein of unknown function, DUF538;	MGLVTEEVRA	G	A	Not		0.0436883	0.0019701	3	0.0635102	0.00257666	5	0.0026073	0.00190018	4	0.00394421	0.000574521	4
AT1G09620.1	ATP binding;leucine-tRNA ligases;aminoacyl-tRNA ligases;nucleotide binding;ATP binding;aminoacyl-tRNA ligases;	MASESKSYAR	A	A	Full		0.996355	0.00238041	3	0.99978	0.000219878	5				0.973452	0.0122459	2
AT1G09680.1	Pentatricopeptide repeat (PPR) superfamily protein;	MFRIEILRCT	F	C	Full		0.992551		1
AT1G10040.1	alpha/beta-Hydrolases superfamily protein;	MEEEDSVIPK	E	B	Full		0.999798	7.39701e-05	2	0.99962		1				0.999861	5.9319e-05	3
AT1G10590.1	Nucleic acid-binding, OB-fold-like protein;	MAEATSALRK	A	A	Full	X	0.998543	0.000288887	3	0.999888	9.31562e-05	4				0.785128	0.126076	4
AT1G10730.1	Clathrin adaptor complexes medium subunit family protein;	MAGAASALFL	A	A	Full		0.994448		1
AT1G10940.1	Protein kinase superfamily protein;Encodes a plant protein kinase similar to the calcium/calmodulin-dependent protein kinase subfamily and the SNF1 kinase subfamily (SnRK2) whose activity is activated by ionic (salt) and non-ionic (mannitol) osmotic stress. Kinase activity of its homolog in tobacco is induced by hyperosmotic condition within 1 minute.	MDKYELVKDI	D	B	Full		0.98346	0.00109539	3	0.990003	0.0141213	2				0.994038		1
AT1G11310.1	Seven transmembrane MLO family protein;A member of a large family of seven-transmembrane domain proteins specific to plants, homologs of the barley mildew resistance locus o (MLO) protein. The Arabidopsis genome contains 15 genes encoding MLO proteins, with localization in plasma membrane. Phylogenetic analysis revealed four clades of closely-related AtMLO genes. ATMLO2 belongs to the clade IV, w…	MADQVKERTL	A	A	Partial	X	0.375657		1	0.480622	0.0272955	3	0.0123229		1
AT1G11360.1	Adenine nucleotide alpha hydrolases-like superfamily protein;	MTSPGKSPRS	T	A	Full		0.999804	0.000195423	2	0.999997		1
AT1G11430.1	plastid developmental protein DAG, putative;	MASFTTTSSS	A	A	Partial		0.11205	0.0463035	2
AT1G11580.1	methylesterase PCR A;	MSNSNQPLLS	S	A	N.A.											0.0686813		1
AT1G11840.1	glyoxalase I homolog;Encodes a glyoxalase I homolog ATGLX1.	MAEASDLLEW	A	A	Full		0.691994		1	0.973382	0.0154273	2				0.790164	0.0451184	2
AT1G11860.1	Glycine cleavage T-protein family;	MRGGSLWQLG	R	Other	Not		0.00993147		1
AT1G11890.1	Synaptobrevin family protein;member of SEC22 Gene Family	MVKMTLIARV	V	Other	Not		0.0273898		1	0.017287	0.00912182	3
AT1G12000.1	Phosphofructokinase family protein;	MAPALAVTRD	A	A	Partial		0.117219	0.0502849	2
AT1G12410.1	CLP protease proteolytic subunit 2;Encodes a ClpP-related sequence. Though similar to ClpP proteins, this does not contains the highly conserved catalytic triad of Ser-type proteases (Ser-His-Asp). The name reflects nomenclature described in Adam et. al (2001).	MAVSFNTTLH	A	A	Not		0.00570125		1
AT1G12770.1	P-loop containing nucleoside triphosphate hydrolases superfamily protein;Encodes a DEAD-box RNA helicase that localizes to mitochondria and is essential for regulating cell-to-cell transport via plasmodesmata.	MAASTSTRFL	A	A	N.A.											0.999786	0.000143438	2
AT1G12900.1	glyceraldehyde 3-phosphate dehydrogenase A subunit 2;	MASATFSVAK	A	A	N.A.											0.0198729	0.0226709	3
AT1G13440.1	glyceraldehyde-3-phosphate dehydrogenase C2;	MADKKIRIGI	A	A	Full	X	0.999835	4.443e-06	3	0.999801	5.89681e-06	5	0.777445	0.0767769	4	0.622042	0.102585	3
AT1G13690.1	ATPase E1;AtE1 - stimulates the ATPase activity of DnaK/DnaJ	MAAVQQQQAM	A	A	Not		0.0190876		1
AT1G13930.1	Involved in response to salt stress. Knockout mutants are hypersensitive to salt stress.	MNFISDQVKK	N	B	N.A.								0.960864		1
AT1G14000.1	VH1-interacting kinase;Encodes a protein with similarity to members of the C1 subgroup of MAP kinase kinase kinases. Interacts physically with the receptor kinase BRL2/VH1 and appears to be involved in auxin and brassinosteriod signaling.	MSSDSPAAGD	S	A	Full		0.979753	0.015963	2	0.970314	0.0275613	4				0.971543		1
AT1G14030.1	Rubisco methyltransferase family protein;	MSASVAVVSG	S	A	N.A.								0.00775266	0.00363748	2
AT1G14450.1	NADH dehydrogenase (ubiquinone)s;	MAKPLGTTGE	A	A	Not		0.037795	0.00701651	3	0.0626104	0.00638494	5				0.0127133	0.00131985	2
AT1G14830.1	DYNAMIN-like 1C;Encodes a dynamin-like protein that is involved in mitochondrial morphogenesis and pollen development. Protein is localized as speckles in the cytoplasm, partially co-localizes with mitochondrial markers, cell plate of dividing cells, and the tip of root hairs, root cap cells, and expanding part of trichoblasts.	MATMKSLIGL	A	A	Full		0.994379	0.0056112	2
AT1G14850.1	nucleoporin 155;Encodes a protein similar to nucleoporin, a a major component of the nuclear pore complex (NPC) involved in cellular nucleo-cytoplasmic transport	MSQDDEIVMR	S	A	Full		0.982608		1
AT1G14980.1	chaperonin 10;Encodes mitochondrial-localized chaperonin 10 that complements the E.coli groES mutant. Its mRNA is upregulated in response to heat shock treatment and is expressed uniformly in various organs.	MMKRLIPTFN	M	Other	Not		0.00711911	0.000919479	2
AT1G15125.1	S-adenosyl-L-methionine-dependent methyltransferases superfamily protein;	MNGGDGASSY	N	B	Full		0.995679		1
AT1G15230.1	unknown protein; FUNCTIONS IN: molecular_function unknown; INVOLVED IN: biological_process unknown; LOCATED IN: cellular_component unknown; EXPRESSED IN: 24 plant structures; EXPRESSED DURING: 15 growth stages; Has 26 Blast hits to 26 proteins in 12 species: Archae - 0; Bacteria - 0; Metazoa - 0; Fungi - 0; Plants - 26; Viruses - 0; Other Eukaryotes - 0 (source: NCBI BLink).	MEATKERVGL	E	B	Full		0.999972		1	0.999945	3.25233e-05	2
AT1G15250.1	Zinc-binding ribosomal protein family protein;	MGKGTGSFGK	G	A	N.A.											0.00691085		1
AT1G15310.1	signal recognition particle 54 kDa subunit;54 kDa protein subunit of SRP that interacts with the signal peptide of secreted proteins	MVLAELGGRI	V	Other	Not		0.00980462	0.00522167	2							0.00282008		1
AT1G15370.1	SNARE-like superfamily protein;	MILAVLFANS	I	C	Full					0.99934	0.000601659	2	0.99943	0.000402041	2
AT1G15690.1	Inorganic H pyrophosphatase family protein;Encodes a H(+)-translocating (pyrophosphate-energized) inorganic pyrophosphatase (H(+)-PPase; EC 3.6.1.1) located in the vacuolar membrane. Expression is found in all tissues examined, including meristems and floral organ primordium. Expression is particularly enhanced in pollen, and is repressed by light. Over expression and loss of function phenotypes …	MVAPALLPEL	V	Other	Not		0.0392619		1							0.0505463	0.00582353	2
AT1G15820.1	light harvesting complex photosystem II subunit 6;Lhcb6 protein (Lhcb6), light harvesting complex of photosystem II.	MAMAVSGAVL	A	A	Not		0.0187009	0.00982184	3				0.0133519	0.00124436	2	0.0150648	0.00327681	3
AT1G16000.1	unknown protein; BEST Arabidopsis thaliana protein match is: unknown protein (TAIR:AT1G80890.1); Has 41 Blast hits to 40 proteins in 10 species: Archae - 0; Bacteria - 0; Metazoa - 0; Fungi - 0; Plants - 41; Viruses - 0; Other Eukaryotes - 0 (source: NCBI BLink).	MGNETKTNGG	G	A	N.A.											1.44071e-07		1
AT1G16210.1	unknown protein; CONTAINS InterPro DOMAIN/s: Protein of unknown function DUF1014 (InterPro:IPR010422); Has 16107 Blast hits to 8386 proteins in 1107 species: Archae - 26; Bacteria - 3370; Metazoa - 4013; Fungi - 1516; Plants - 526; Viruses - 120; Other Eukaryotes - 6536 (source: NCBI BLink).	MPKKMGLNSK	P	Other	Partial		0.153656	0.115143	3	0.0785259	0.0111786	2
AT1G16880.1	uridylyltransferase-related;	MAMASASGSA	A	A	Not		0.0403877		1
AT1G16890.2	ubiquitin-conjugating enzyme 36;UBC36/UBC13B encodes a protein that may play a role in DNA damage responses and error-free post-replicative DNA repair. It can bind to the MMZ/UEV1 proteins in vitro.	MANSNLPRRI	A	A	Full	X	0.999156		1	0.999958		1				0.854249	0.0735871	4
AT1G17050.1	solanesyl diphosphate synthase 2;Encodes a protein with solanesyl diphosphate synthase activity.	MMMSCRNIDL	M	Other	Not		0.0123946		1
AT1G17290.1	alanine aminotransferas;Encodes for alanine aminotransferase (ALAAT1), involved in alanine catabolism during plants recovery from hypoxia	MRRFVIGQAK	R	Other	Not		0.0346741		1							0.0859596	0.0610344	2
AT1G17420.1	lipoxygenase 3;Lipoxygenase	MALAKELMGY	A	A	Not		0.00271397	0.000994166	3	0.00255108	0.00108562	5	0.00184602	0.000248293	3	0.00226699	0.000785511	2
AT1G17490.1	unknown protein; BEST Arabidopsis thaliana protein match is: unknown protein (TAIR:AT1G72690.1); Has 57 Blast hits to 45 proteins in 9 species: Archae - 0; Bacteria - 0; Metazoa - 0; Fungi - 0; Plants - 57; Viruses - 0; Other Eukaryotes - 0 (source: NCBI BLink).	MAEPKQSSLS	A	A	Full		0.993907	0.00373138	3
AT1G17880.1	basic transcription factor 3;	MNREKLMKMA	N	B	Not		0.0164853	0.0164853	2
AT1G18070.1	Translation elongation factor EF1A/initiation factor IF2gamma family protein;	MDLEAEIRAL	D	B	Full		0.999801	0.000109725	3	0.999819	0.00016938	5	0.999968	5.49964e-06	2	0.994347	0.00513876	2
AT1G18080.1	Transducin/WD40 repeat-like superfamily protein;Encodes the Arabidopsis thaliana homolog of the tobacco WD-40 repeat ArcA gene.	MAEGLVLKGT	A	A	Full	X	0.9998	8.92931e-05	3	0.999874	2.90736e-05	5	0.942748	0.0315242	4	0.789045	0.111673	4
AT1G18540.1	Ribosomal protein L6 family protein;	MPAAKRTPKV	P	Other	Not					0.0216834	0.00166733	2				0.00258799		1
AT1G19130.1	CONTAINS InterPro DOMAIN/s: Protein of unknown function DUF985 (InterPro:IPR009327), RmlC-like jelly roll fold (InterPro:IPR014710); Has 1465 Blast hits to 1465 proteins in 584 species: Archae - 10; Bacteria - 1038; Metazoa - 19; Fungi - 43; Plants - 51; Viruses - 0; Other Eukaryotes - 304 (source: NCBI BLink).	MSSKMVKSSE	S	A	Full		0.998497		1							0.993107		1
AT1G19140.1	FUNCTIONS IN: molecular_function unknown; INVOLVED IN: ubiquinone biosynthetic process; LOCATED IN: mitochondrion; EXPRESSED IN: 24 plant structures; EXPRESSED DURING: 15 growth stages; CONTAINS InterPro DOMAIN/s: COQ9 (InterPro:IPR013718), Ubiquinone biosynthesis protein COQ9 (InterPro:IPR012762); Has 748 Blast hits to 748 proteins in 260 species: Archae - 0; Bacteria - 218; Metazoa - 126; Fungi…	MYRTAAKRLL	Y	Other	N.A.											0.999686		1
AT1G19480.1	DNA glycosylase superfamily protein;	MGEQSPSQPS	G	A	Partial	X				0.603944	0.0163149	3				0.0814332		1
AT1G20010.1	tubulin beta-5 chain;beta tubulin	MREILHIQGG	R	Other	Not		0.00903342		1							0.0116618		1
AT1G20020.1	ferredoxin-NADP(+)-oxidoreductase 2;Encodes a leaf-type ferredoxin:NADP(H) oxidoreductase. It is present in both chloroplast stroma and thylakoid membranes but is more abundant in the stroma	MATTMNAAVS	A	A	Not		0.0156073	0.00716136	2							0.0384193	0.0102662	2
AT1G20050.1	C-8,7 sterol isomerase;C-8 sterol isomerase	MEELAHPYVP	E	B	Full		0.998765		1							0.980806		1
AT1G20220.1	Alba DNA/RNA-binding protein;	MDKYQRVEKP	D	B	Full		0.999954		1	0.999586	0.000286141	2
AT1G20260.1	ATPase, V1 complex, subunit B protein;	MVETSIDMEE	V	Other	Not		0.0551876		1	0.130446		1				0.0166196		1
AT1G20440.1	cold-regulated 47;Belongs to the dehydrin protein family, which contains highly conserved stretches of 7-17 residues that are repetitively scattered in their sequences, the K-, S-, Y- and lysine rich segments. Cold regulated gene, amino acid sequence homology with Group II LEA (late embryogenesis abundant) proteins. Also responds to osmotic stress, ABA, dehydration and inhibits e.coli growth whil…	MAEEYKNNVP	A	A	Full	X	0.962687	0.00581613	3	0.968673	0.00887573	5	0.89386	0.0798227	2
AT1G20450.1	Dehydrin family protein;Encodes a gene induced by low temperature and dehydration. Inhibits e.coli growth while overexpressed. Belongs to the dehydrin protein family, which contains highly conserved stretches of 7-17 residues that are repetitively scattered in their sequences, the K-, S-, Y- and lysine rich segments. LTI29 and LTI30 double overexpressors confer cold tolerance. Localized to membra…	MAEEYKNTVP	A	A	Full		0.971482	0.0150594	3	0.914872	0.0538037	5	0.949046	0.0494316	2	0.915852		1
AT1G20620.1	catalase 3;Catalase, catalyzes the breakdown of hydrogen peroxide (H2O2) into water and oxygen.	MDPYKYRPSS	D	B	Full	X	0.989643	0.0119466	3	0.998293	0.00224586	2				0.0163397	0.00212513	3
AT1G20693.1	high mobility group B2;Encodes a protein belonging to the subgroup of HMGB (high mobility group B) proteins that have a distinctive DNA-binding motif, the HMG-box domain. The motif confers non-sequence specific interaction with linear DNA and structure-specific binding to distorted DNA sites. The HMGB proteins are involved in the assembly of nucleoprotein complexes. Can be phosphorylated by CK2al…	MKGAKSKTET	K	Other	Not		0.0702454	0.00703431	2	0.104896	0.00657657	5				0.094162		1
AT1G20696.1	high mobility group B3;Encodes a protein belonging to the subgroup of HMGB (high mobility group B) proteins that have a distinctive DNA-binding motif, the HMG-box domain. The motif confers non-sequence specific interaction with linear DNA and structure-specific binding to distorted DNA sites. The HMGB proteins are involved in the assembly of nucleoprotein complexes. Can be phosphorylated by CK2al…	MKGAKSKAET	K	Other	Partial		0.105561	0.0036072	3	0.13518	0.00484406	5				0.123808		1
AT1G20950.1	Phosphofructokinase family protein;	MDSDFGIPRE	D	B	Full		0.999875	8.64173e-05	3	0.998664	0.00244882	5				0.999919		1
AT1G21770.1	Acyl-CoA N-acyltransferases (NAT) superfamily protein;	MATGTATEKP	A	A	Full		0.974992	0.0154644	2
AT1G22160.1	Protein of unknown function (DUF581);	MLLGKRQRPP	L	C	Full		0.941566		1
AT1G22280.1	phytochrome-associated protein phosphatase type 2C;Encodes a phytochrome-associated protein, PAPP2C (phytochrome-associated protein phosphatase type 2C). PAPP2C interacts in the nucleus with phyA (phytochrome A) and phyB. Functions as a regulator of phytochrome-interacting factor PIF3 by dephosphorylating phytochromes in the nucleus.	MGKFCCFTSA	G	A	Not		0.0209815	0.00768005	2
AT1G22300.1	general regulatory factor 10;Encodes a 14-3-3 protein. This protein is reported to interact with the BZR1 transcription factor involved in brassinosteroid signaling and may affect the nucleocytoplasmic shuttling of BZR1	MENEREKQVY	E	B	Full		0.971836		1							0.984979		1
AT1G22590.1	AGAMOUS-like 87;	MTMAPKRCFK	T	A	N.A.											0.999851		1
AT1G22710.1	sucrose-proton symporter 2;Encodes for a high-affinity transporter essential for phloem loading and long-distance transport. A major sucrose transporter, AtSUC2 can also transport a wide range of physiological and synthetic glucose conjugates with both &#945;- or &#946;-linkage.	MVSHPMEKAA	V	Other	Not		0.0491642		1
AT1G22840.1	CYTOCHROME C-1;Encodes cytochrome c. Contains two site II (TGGGCC/T) elements, which interact with a TCP-domain transcription factor, and a downstream internal telomeric repeat, and are required for expression of the Cytc-1 gene. Promoter directs preferential expression in root and shoot meristems and in anthers.	MASFDEAPPG	A	A	Full	X	0.992962	0.00346927	3	0.989006	0.00197607	5				0.516852	0.100725	3
AT1G22920.1	COP9 signalosome 5A;AJH1 encodes a protein similar to JAB1, a specific mammalian coactivator of AP-1 transcription. Encodes a subunit of the COP9 complex that is involved in protein deneddylation. Plants with mutations in CSN5A and CSN5B have a de-etiolated phenotype.	MEGSSSAIAR	E	B	Full		0.982602	0.0173327	2	0.984878	0.0282866	5				0.999656	0.000337268	2
AT1G23140.1	Calcium-dependent lipid-binding (CaLB domain) family protein;	MENLVGLLRI	E	B	Full		0.986826		1							0.991495	0.00728164	2
AT1G23190.1	Phosphoglucomutase/phosphomannomutase family protein;Encodes a cytosolic phosphoglucomutase (PGM). Two Arabidopsis PGM proteins (AT1G70730/PGM2 and AT1G23190/PGM3) have high sequence similarities and redundant functions. Mature plants possessing a single cPGM allele had a major reduction in cPGM activity. Whereas pgm2 and pgm3 single mutants are undistinguishable from the wild type, loss of both …	MVFKVSTVST	V	Other	Not		0.0221533	0.00386674	3	0.0311861	0.0120004	5	0.0481		1	0.0248781	0.00641895	3
AT1G23260.1	MMS ZWEI homologue 1;MMZ1/UEV1A encodes a protein that may play a role in DNA damage responses and error-free post-replicative DNA repair by participating in lysine-63-based polyubiquitination reactions. UEV1A can form diubiquitin and triubiquitin chains in combination with UBC13A/UBC35 in vitro. It can also functionally complement an mms2 mutation in budding yeast, both by increasing mms2 mutant…	MSSEEAKVVV	S	A	Full		0.999289		1
AT1G23290.1	Ribosomal protein L18e/L15 superfamily protein;Encodes a ribosomal protein L27A, a constituent of the large subunit of the ribosomal complex. Regulated by TCP20.	MATALKKNRK	A	A	Not		0.00765844	0.000533151	3	0.00737197	0.00421145	5				0.0040783		1
AT1G23310.1	glutamate:glyoxylate aminotransferase;Identified by cloning the gene that corresponded to a purified protein having glyoxylate aminotransferase activity. Localized to the peroxisome and thought to be involved in photorespiration/ metabolic salvage pathway.	MALKALDYDT	A	A	Not		0.0223166	0.0162339	2
AT1G23410.1	Ribosomal protein S27a / Ubiquitin family protein;	MQIFVKTLTG	Q	Other	Not		0.0122976	0.00423489	3				0.021173		1	0.0163612	0.0140317	4
AT1G23810.1	Paired amphipathic helix (PAH2) superfamily protein;	MAGGSKSPAS	A	A	N.A.											0.987605	0.00623135	2
AT1G23960.1	Protein of unknown function (DUF626);	MATDDFFSLQ	A	A	Full		0.954973		1
AT1G24220.1	paired amphipathic helix repeat-containing protein;	MVGRSVSQEP	V	Other	N.A.											0.197863		1
AT1G24510.1	TCP-1/cpn60 chaperonin family protein;	MALAFDEFGR	A	A	Full		0.996329	0.00209168	3	0.997957	0.000483095	2
AT1G25420.1	Regulator of Vps4 activity in the MVB pathway protein;	MSLLNQLFNR	S	A	Full		0.999311		1
AT1G25490.1	ARM repeat superfamily protein;One of three genes encoding phosphoprotein phosphatase 2A regulatory subunit A; Recessive ethylene-response mutant EER1 displays increased ethylene sensitivity in the hypocotyl and stem	MAMVDEPLYP	A	A	Full		0.986281		1
AT1G26630.1	Eukaryotic translation initiation factor 5A-1 (eIF-5A 1) protein;Eukaryotic translation initiation factor 5A-2. Involved in programmed cell death triggered as a response to pseudomonas syringae infection. Loss of function mutants are more resistant to infection.	MSDDEHHFEA	S	A	Full	X	0.961206		1							0.732529	0.0738364	3
AT1G26670.1	Vesicle transport v-SNARE family protein;member of VTI1 Gene Family. Normally localizes to the transgolgi network and plasma membrane. A dominant mutation (zip1) alters the subcellular localization of VTI12 and suppresses loss of function mutation (zag1) of VTI11. Interacts with members of the SYP family. Involved in protein trafficking to protein storage vacuoles.	MSDVFEGYER	S	A	Full		0.978646		1
AT1G26850.1	S-adenosyl-L-methionine-dependent methyltransferases superfamily protein;	MALKSSSADG	A	A	Not		0.0172801		1	0.0177819	0.0090566	3
AT1G27090.1	glycine-rich protein;	MAATASSEAS	A	A	Partial		0.577191	0.00831628	3	0.652933	0.0226166	3
AT1G27300.1	unknown protein; Has 54 Blast hits to 54 proteins in 19 species: Archae - 0; Bacteria - 0; Metazoa - 11; Fungi - 6; Plants - 34; Viruses - 0; Other Eukaryotes - 3 (source: NCBI BLink).	MESSEDVENL	E	B	Full		0.993745		1
AT1G27390.1	translocase outer membrane 20-2;Form of TOM20, which is a component of the TOM complex, involved in transport of nuclear-encoded mitochondrial proteins	MEFSTADFER	E	B	Full		0.999008	0.001164	3	0.999887	5.96707e-05	3				0.999906		1
AT1G27450.2	adenine phosphoribosyl transferase 1;Adenosine phosphoribosyl transferase(E.C:2.4.2.7), involved in the one-step salvage of adenine to AMP.	MATEDVQDPR	A	A	Full	X	0.999904	3.11058e-05	3	0.999918	2.13432e-05	5	0.844049	0.0633884	4	0.678012	0.112009	4
AT1G27590.1	CONTAINS InterPro DOMAIN/s: Protein of unknown function DUF3453 (InterPro:IPR021850); BEST Arabidopsis thaliana protein match is: phosphatidylinositol 3- and 4-kinase family protein (TAIR:AT1G27570.1); Has 109 Blast hits to 109 proteins in 38 species: Archae - 0; Bacteria - 0; Metazoa - 65; Fungi - 4; Plants - 38; Viruses - 0; Other Eukaryotes - 2 (source: NCBI BLink).	MAAPAAATAR	A	A	Full	X	0.999304	0.000665573	2	0.99999		1				0.754888		1
AT1G28350.1	Nucleotidylyl transferase superfamily protein;	MEALSINAPT	E	B	N.A.											0.935594		1
AT1G28540.1	unknown protein; Has 25 Blast hits to 25 proteins in 10 species: Archae - 0; Bacteria - 0; Metazoa - 0; Fungi - 0; Plants - 25; Viruses - 0; Other Eukaryotes - 0 (source: NCBI BLink).	MAEKSQIPDN	A	A	Full		0.970337		1	0.960596		1
AT1G29150.1	non-ATPase subunit 9;specifically interacts with FUS6/COP11 via the C-terminal domain of FUS6/COP11 and associates with an ATPase subunit of the 19S proteasome regulatory complex, AtS6A.	MVSYRATTET	V	Other	Not		0.0348311		1
AT1G29250.1	Alba DNA/RNA-binding protein;	MEEITEGVNN	E	B	Partial		0.73355	0.006372	3	0.716642	0.00756376	3				0.733608	0.00309448	2
AT1G29350.1	Kinase-related protein of unknown function (DUF1296);	MSSSKVGGGA	S	A	Full	X	0.999867	0.000107471	2	0.954689	0.0784693	3				0.836429	0.163527	2
AT1G29470.1	S-adenosyl-L-methionine-dependent methyltransferases superfamily protein;	MAMGKYSRVD	A	A	Partial		0.490918		1
AT1G29530.1	unknown protein; BEST Arabidopsis thaliana protein match is: unknown protein (TAIR:AT2G34310.3); Has 84 Blast hits to 78 proteins in 24 species: Archae - 2; Bacteria - 4; Metazoa - 9; Fungi - 8; Plants - 55; Viruses - 0; Other Eukaryotes - 6 (source: NCBI BLink).	MPSGAKKRKA	P	Other	Partial	X	0.812744		1							0.266383		1
AT1G29850.1	double-stranded DNA-binding family protein;	MADPELEAIR	A	A	Full		0.999781	0.000184118	3	0.976124		1				0.972933		1
AT1G29910.1	chlorophyll A/B binding protein 3;member of Chlorophyll a/b-binding protein family	MAASTMALSS	A	A	Partial	X				0.458295		1	0.00870595	0.00286961	3	0.00521132	0.000801129	3
AT1G29930.1	chlorophyll A/B binding protein 1;Subunit of light-harvesting complex II (LHCII),which absorbs light and transfers energy to the photosynthetic reaction center.	MAASTMALSS	A	A	Not		0.0223171	0.00207725	3	0.00776707	0.000684129	2
AT1G29965.1	Ribosomal protein L18ae/LX family protein;	MSVIRLHQYQ	S	A	N.A.											0.0125929		1
AT1G30070.1	SGS domain-containing protein;	MAEEVGLDLE	A	A	Full		0.999962		1
AT1G30200.1	F-box family protein;	MSYLLRSDPV	S	A	N.A.											0.99621	0.00372406	2
AT1G30230.1	Glutathione S-transferase, C-terminal-like;Translation elongation factor EF1B/ribosomal protein S6;	MAAFPNLNSD	A	A	Full	X	0.98683	0.00497909	3	0.975031	0.0132818	5				0.404964	0.101284	4
AT1G30380.1	photosystem I subunit K;Encodes subunit K of photosystem I reaction center.	MASTMMTTLP	A	A	Not		0.00594699	0.0030068	3							0.00565646	0.00173798	4
AT1G30580.1	GTP binding;	MPPKAKAKDA	P	Other	N.A.											0.00575554	0.000390737	2
AT1G31330.1	photosystem I subunit F;Encodes subunit F of photosystem I.	MSLTIPANLV	S	A	Not		0.0112829		1
AT1G31500.2	DNAse I-like superfamily protein;	MSTNPAIEPK	S	A	N.A.											0.968195		1
AT1G31730.1	Adaptin family protein;	MEQLKTIGRE	E	B	Full		0.996411		1	0.998141	0.00259741	2
AT1G32050.1	SCAMP family protein;	MNRHHDPNPF	N	B	Not		0.0403714		1
AT1G32060.1	phosphoribulokinase;	MAVSTIYSTQ	A	A	N.A.								0.0133404		1
AT1G32200.1	phospholipid/glycerol acyltransferase family protein;Encodes a chloroplast glycerol-3-phosphate acyltransferase.Involved in the biosynthesis of chloroplast phosphatidylglycerol.	MTLTFSSSAA	T	A	Full		0.999907		1
AT1G35160.1	GF14 protein phi chain;GF14 protein phi chain member of 14-3-3 protein family. This protein is reported to interact with the BZR1 transcription factor involved in brassinosteroid signaling and may affect the nucleocytoplasmic shuttling of BZR1	MAAPPASSSA	A	A	Full	X	0.996373	0.00355813	4	0.996163	0.00649796	3	0.52154		1	0.434023	0.0960886	4
AT1G35580.1	cytosolic invertase 1;Encodes a protein with cytosolic (alkaline/neutral) invertase activity. The protein was shown to interact with PIP5K9.	MEGVGLRAVG	E	B	N.A.											0.999169	0.000772214	2
AT1G35670.1	calcium-dependent protein kinase 2;Encodes a Ca(2+)-dependent, calmodulin-independent protein kinase that is rapidly induced by drought and high-salt stress but not by low-temperature stress or heat stress. Positive regulator of ABA signaling. Phosphorylates ABA responsive transcription factors ABF1 and ABF4.	METKPNPRRP	E	B	Full		0.99969	0.000259839	2	0.99532		1
AT1G35720.1	annexin 1;Encodes a member of the annexin gene family, a diverse, multigene family of calcium-dependent, membrane-binding proteins. The protein was determined to have peroxidase activity. This activity is thought to be dependent on the presence of post-translational modifications (most likely phosphorylation). The protein was shown to be present as a mixture of monomer and homodimer. The homodime…	MATLKVSDSV	A	A	Full	X	0.996115	0.00232328	3	0.991227	0.00518043	5	0.903675	0.0372616	4	0.78703	0.0915883	4
AT1G36050.1	Endoplasmic reticulum vesicle transporter protein;	MAGILNKLRN	A	A	Full	X	0.998652	0.00173415	3	0.999687		1				0.515251		1
AT1G37130.1	nitrate reductase 2;Identified as a mutant resistant to chlorate. Encodes nitrate reductase structural gene. Involved in nitrate assimilation. Has nitrate reductase activity. Up-regulated by the fungus P. indica. Binds transcription factor At2g35940.	MAASVDNRQY	A	A	Full		0.990682		1
AT1G42970.1	glyceraldehyde-3-phosphate dehydrogenase B subunit;Encodes chloroplast localized glyceraldehyde-3-phosphate dehydrogenase that can use both NADH and NADPH to reduce 1,3-diphosphate glycerate. It forms A2B2 heterotetramers with GapA forms of the GADPH enzyme. These complexes are active in the light under reducing conditions, but show reduced NADPH-dependent activity in response to oxidized thiored…	MATHAALAVS	A	A	Not		0.0223564		1	0.0566893		1				0.00154871		1
AT1G43170.1	ribosomal protein 1;Encodes a cytoplasmic ribosomal protein.	MSHRKFEHPR	S	A	Not		0.011483	0.00589324	2
AT1G43190.1	polypyrimidine tract-binding protein 3;	MAESSKVVHV	A	A	Full		0.974213		1
AT1G43670.1	Inositol monophosphatase family protein;	MDHAADAHRT	D	B	N.A.											0.008285		1
AT1G45223.1	Protein of unknown function (DUF784);Encodes a ECA1 gametogenesis related family protein	MVRLSSHVIA	V	Other	N.A.											0.0169205		1
AT1G45474.1	photosystem I light harvesting complex gene 5;Encodes a component of the light harvesting complex of photosystem I.	MAVVLRGGIT	A	A	Partial	X	0.612063	0.00409109	3	0.775697	0.0122195	5				0.465436	0.0157958	2
AT1G48410.1	Stabilizer of iron transporter SufD / Polynucleotidyl transferase;Encodes an RNA Slicer that selectively recruits microRNAs and siRNAs. There is currently no evidence that AGO1 Slicer is in a high molecular weight RNA-induced silencing complex (RISC). Mutants are defective in post-transcriptional gene silencing and have pleiotropic developmental and morphological defects. Through its action on th…	MVRKRRTDAP	V	Other	N.A.											0.999855	3.39908e-05	3
AT1G48610.1	AT hook motif-containing protein;	MAKTALTPPA	A	A	Not		0.0293202	0.00175926	3
AT1G48830.1	Ribosomal protein S7e family protein;	MFSAQHKIHK	F	C	N.A.											0.0295596		1
AT1G49240.1	actin 8;Member of a subclass of actins composed of ACT2 and ACT8. Its mRNA is strongly expressed in strongly expressed in leaves, roots, stems, flowers, pollen, and siliques. However, protein expression, assayed by a ACT8:GUS fusion reporter, is very low in pollen.	MADADDIQPI	A	A	Not		0.0208963	0.00542203	3							0.0732601		1
AT1G49540.1	elongator protein 2;	MSENTKVEAK	S	A	Partial		0.247647		1
AT1G50250.1	FTSH protease 1;encodes an FTSH protease that is localized to the chloroplast. Involved in the D1 repair cycle of Photosystem II. FtsH1 and FtsH5 are interchangeable in thylakoid membranes.	MASNSLLRSS	A	A	Not		0.00276472		1
AT1G50480.1	10-formyltetrahydrofolate synthetase;10-formyltetrahydrofolate synthetase (THFS) mRNA, complete	MSSSTRKLEV	S	A	Not		0.00348797		1
AT1G50670.1	OTU-like cysteine protease family protein;	MEGIIVRRVI	E	B	Full	X	0.975408	0.0234983	2							0.0843882		1
AT1G50950.1	Thioredoxin protein with domain of unknown function (DUF1692);	MVSTSKIKSV	V	Other	Not		0.027942	0.00120403	2
AT1G51060.1	histone H2A 10;Encodes HTA10, a histone H2A protein.	MAGRGKTLGS	A	A	Not		0.0558659		1
AT1G51370.1	F-box/RNI-like/FBD-like domains-containing protein;	MVGGKKKTKI	V	Other	N.A.											0.999996		1
AT1G51500.1	ABC-2 type transporter family protein;Encodes an ABC transporter involved in cuticular wax biosynthesis. Lines carrying recessive mutations in this locus have weakly glaucous stem surface, and relative elevated secondary alcohols and ketones.	MELESTSNGR	E	B	Full		0.999912		1	0.999821		1
AT1G51640.1	exocyst subunit exo70 family protein G2;A member of EXO70 gene family, putative exocyst subunits, conserved in land plants. Arabidopsis thaliana contains 23 putative EXO70 genes, which can be classified into eight clusters on the phylogenetic tree.	MAESKRLERL	A	A	Not		0.00517267	0.00137183	2	0.00269732	0.000369482	2	0.00530543	0.00150639	3	0.00182406	0.00114468	3
AT1G51650.1	ATP synthase epsilon chain, mitochondrial;	MASNAAVPFW	A	A	Full		0.978072		1
AT1G52230.1	photosystem I subunit H2;	MASFATIAAV	A	A	Not		0.00552486		1				0.0252016		1	0.00699764	0.000870185	2
AT1G52300.1	Zinc-binding ribosomal protein family protein;	MTKGTGSFGK	T	A	Not					0.00569801		1				0.015083		1
AT1G52340.1	NAD(P)-binding Rossmann-fold superfamily protein;Encodes a cytosolic short-chain dehydrogenase/reductase involved in the conversion of xanthoxin to ABA-aldehyde during ABA biosynthesis. Mutants are insensitive to sucrose and glucose.	MSTNTESSSY	S	A	N.A.											0.980715	0.0158368	2
AT1G52380.1	NUP50 (Nucleoporin 50 kDa) protein;	MGDSENVQQP	G	A	Partial	X	0.849208	0.00766001	4	0.85293	0.0175428	5				0.241076	0.034398	4
AT1G52400.1	beta glucosidase 18;encodes a member of glycosyl hydrolase family 1, located in inducible ER bodies which were formed after wounding, required in inducible ER body formation	MVRFEKVHLV	V	Other	Not		0.00889003	0.00343074	3							0.00926623	0.000988081	2
AT1G52410.1	TSK-associating protein 1;Contains a novel calcium-binding repeat sequence. Binds TSK in vitro. Localizes to small cytoplasmic vesicles in interphase cells. In cells synchronized for cell division, TSA1 and TSK relocalize to ends of spindle microtubules that are ahead of separating chromatids during metaphase and anaphase of mitosis. May be involved in mitosis together with TSK. Expressed prefere…	MEIYTMKTNF	E	B	Not		0.0509205	0.0192549	2							0.0542594		1
AT1G52570.1	phospholipase D alpha 2;member of C2-PLD subfamily	MEECLLHGRL	E	B	N.A.											0.14518		1
AT1G52740.1	histone H2A protein 9;Encodes HTA9, a histone H2A protein.	MSGKGAKGLI	S	A	Full		0.999942		1	0.999359		1
AT1G53080.1	Legume lectin family protein;	MQIHKLCIFV	Q	Other	N.A.											0.00402091		1
AT1G53310.1	phosphoenolpyruvate carboxylase 1;Encodes one of four Arabidopsis phosphoenolpyruvate carboxylase proteins.	MANRKLEKMA	A	A	Not		0.00213584		1
AT1G54270.1	eif4a-2;member of eIF4A - eukaryotic initiation factor 4A	MAGSAPEGTQ	A	A	Full	X	0.998812	0.000698642	3	0.997668	0.00294964	5				0.364299		1
AT1G54320.1	LEM3 (ligand-effect modulator 3) family protein / CDC50 family protein;	MSSNTASSSA	S	A	Full	X	0.990551	0.00437431	3	0.994505	0.00586988	5	0.427533		1	0.423012		1
AT1G54690.1	gamma histone variant H2AX;Encodes HTA3, a histone H2A protein. H2AX is a meiosis-specific isoform of histone H2A. Upon DSB formation, rapid accumulation of phosphorylated H2AX (&#947;-H2AX) occurs around the break site. _x0001_H2AX foci accumulate in early G2. Immunolocalization studies in spread preparations of wild-type meiocytes at G2/early leptotene revealed the accumulation of numerous rath…	MSSGAGSGTT	S	A	Full	X	0.998732		1							0.273448		1
AT1G54780.1	thylakoid lumen 18.3 kDa protein;Encodes a thylakoid lumen protein regulating photosystem II repair cycle.	METLLSPRAL	E	B	Not		0.0255624		1
AT1G55450.1	S-adenosyl-L-methionine-dependent methyltransferases superfamily protein;	MAALSDKLAD	A	A	Full		0.997597	0.00290492	3	0.991612	0.00381799	5				0.99868		1
AT1G55480.1	protein containing PDZ domain, a K-box domain, and a TPR region;Encodes a member of a novel plant protein family containing a PDZ, a K-box, and a TPR motif. mRNA but not protein levels decrease after wounding. ZKT is phosphorylated at Thr and Ser residues after wounding.	MSLAPSSYPS	S	A	Not		0.0300661		1
AT1G55490.1	chaperonin 60 beta;encodes the beta subunit of the chloroplast chaperonin 60, a homologue of bacterial GroEL. Mutants in this gene develops lesions on its leaves, expresses systemic acquired resistance (SAR) and develops accelerated cell death to heat shock stress. The protein has molecular chaperone activity for suppressing protein aggregation in vitro.	MASTFTATSS	A	A	Partial		0.191414	0.136348	2
AT1G55850.1	cellulose synthase like E1;encodes a protein similar to cellulose synthase	MVNKDDRIRP	V	Other	N.A.											0.00199362		1
AT1G56190.2	Phosphoglycerate kinase family protein;	MAKKSVGDLN	A	A	Not		0.046738	0.0201069	2	0.858516		1				0.755997	0.0575473	4
AT1G56580.1	Protein of unknown function, DUF538;Encodes SMALLER WITH VARIABLE BRANCHES (SVB), a protein with a conserved domain of unknown function (DUF538). The trichomes of the SVB mutants are smaller and exhibit branches of variable length and number.	MGLVTDEVRA	G	A	Not	X	0.0427095	0.00650128	4	0.0980834	0.00875579	3	0.0223875	0.0180959	2	0.0219507	0.00933334	4
AT1G58380.1	Ribosomal protein S5 family protein;	MAERGGEGGA	A	A	N.A.											0.00166945		1
AT1G59610.1	dynamin-like 3;A high molecular weight GTPase whose GTP-binding domain shows a low homology to those of other plant dynamin-like proteins.Contains a pleckstrin homologous domain. DRP2B and DRP1A participate together in clathrin-coated vesicle formation during endocytosis.	MEAIDELSQL	E	B	Full		0.999538		1
AT1G59710.1	Protein of unknown function (DUF569);	MEIFQKAKAV	E	B	Full		0.694155		1	0.988865		1				0.996797		1
AT1G59870.1	ABC-2 and Plant PDR ABC-type transporter family protein;ATP binding cassette transporter. Localized to the plasma membrane in uninfected cells. In infected leaves, the protein concentrated at infection sites. Contributes to nonhost resistance to inappropriate pathogens that enter by direct penetration in a salicylic acidâdependent manner. Required for mlo resistance. Has Cd transporter activity…	MDYNPNLPPL	D	B	Full		0.97117	0.037516	3	0.994592	0.00448242	5				0.997298		1
AT1G59960.1	NAD(P)-linked oxidoreductase superfamily protein;	MSLTTVPTLA	S	A	Full	X	0.999895	3.55472e-05	3	0.99998		1				0.937128		1
AT1G60500.1	Dynamin related protein 4C;	MVKKKVATKK	V	Other	Full					0.999334		1	0.999999		1	0.957827	0.0419087	2
AT1G61150.2	LisH and RanBPM domains containing protein;	MATSKKMITR	A	A	Full		0.997309	0.00263524	2	0.999934		1				0.99941		1
AT1G61360.1	S-locus lectin protein kinase family protein;	MRIVACLLLI	R	Other	N.A.											0.999983		1
AT1G62020.1	Coatomer, alpha subunit;	MLTKFETKSN	L	C	Not		0.0530786		1	0.159053	0.00825972	3				0.0971062		1
AT1G62110.1	Mitochondrial transcription termination factor family protein;	MYSVILHGRR	Y	Other	Not		0.00169158	0.00164844	2	0.000150057	0.000102337	2
AT1G62380.1	ACC oxidase 2;Encodes a protein similar to 1-aminocyclopropane-1-carboxylic oxidase (ACC oxidase). Expression of the AtACO2 transcripts is affected by ethylene.	MEKNMKFPVV	E	B	Full		0.978055	0.0135767	2
AT1G62430.1	CDP-diacylglycerol synthase 1;Encodes a CDP-diacylglycerol synthase, involved in phospholipid biosynthesis.	MEEENVTSSP	E	B	Full		0.974934		1							0.999679		1
AT1G63010.1	Major Facilitator Superfamily with SPX (SYG1/Pho81/XPR1) domain-containing protein;	MVAFGKYLQR	V	Other	Not		0.013151		1
AT1G63830.1	PLAC8 family protein;	MAASQDKLDK	A	A	Full		0.999666	0.000185007	3	0.998968	0.00181476	5	0.997705	0.00018664	2	0.988517	0.00314986	2
AT1G64190.1	6-phosphogluconate dehydrogenase family protein;	MESAALSRIG	E	B	Full		0.999764	0.000178559	3	0.999961	2.24852e-05	4				0.999877	4.87381e-05	4
AT1G64200.1	vacuolar H+-ATPase subunit E isoform 3;	MNDADASIQI	N	B	Full		0.914263	0.0746321	2							0.999725		1
AT1G64510.1	Translation elongation factor EF1B/ribosomal protein S6 family protein;	MASSLCVSNS	A	A	Not		0.0122714		1							0.00486145		1
AT1G64520.1	regulatory particle non-ATPase 12A;	MDPQLTEVSQ	D	B	Full		0.994264	0.004224	3	0.998117	0.00326906	5	0.940964		1	0.999378		1
AT1G64550.1	general control non-repressible 3;member of GCN subfamily	MTEVASSVVY	T	A	Full		0.998296	0.00136665	3	0.997646		1
AT1G65220.1	ARM repeat superfamily protein;	MSSKEKPTLG	S	A	Full		0.999036	0.000589734	3	0.995781	0.0023397	4				0.999146	0.000817102	2
AT1G65260.1	plastid transcriptionally active 4;Encodes a protein required for thylakoid membrane formation.	MALKASPVTG	A	A	Not		0.0138346	0.00823554	2
AT1G65930.1	cytosolic NADP+-dependent isocitrate dehydrogenase;Encodes a NADP+-isocitrate dehydrogenase that is believed to function in the cytosol. It appears to contribute to NADPH production under oxidative stress, and thereby to participate in redox signalling linked to defense responses.	MAFEKIKVAN	A	A	Full	X	0.972899	0.0289258	4	0.997032	0.00185273	5	0.515193	0.129174	4	0.338565	0.0770001	3
AT1G66130.1	NAD(P)-binding Rossmann-fold superfamily protein;	MSDTKTVRFG	S	A	Full		0.999962		1	0.999922	0.000108703	4				0.999794		1
AT1G66410.1	calmodulin 4;encodes a calmodulin	MADQLTDEQI	A	A	Not		0.0130923	0.00740605	3				0.000878925	0.00628895	2	0.00968992		1
AT1G66530.1	Arginyl-tRNA synthetase, class Ic;	MATIVASKEF	A	A	Partial		0.815661		1
AT1G67090.1	ribulose bisphosphate carboxylase small chain 1A;	MASSMLSSAT	A	A	Not		0.00411105	0.000972351	3				0.0198513	0.00587424	3	0.00882473	0.0027983	4
AT1G67350.1	unknown protein; Has 2 Blast hits to 2 proteins in 1 species: Archae - 0; Bacteria - 0; Metazoa - 0; Fungi - 0; Plants - 2; Viruses - 0; Other Eukaryotes - 0 (source: NCBI BLink).	MGFIMEFAEN	G	A	Not		0.081103		1
AT1G67820.1	Protein phosphatase 2C family protein;	MTNKLRSEET	T	A	Not					0.068918		1	0.0684932		1	0.0517156	0.00759535	3
AT1G68010.1	hydroxypyruvate reductase;Encodes hydroxypyruvate reductase.	MAKPVSIEVY	A	A	Full	X	0.995053	0.00232983	4	0.997382	0.00230095	5				0.340357	0.0692632	3
AT1G68210.1	pseudo-response regulator 6;Similar to ARR response regulator proteins that function in two-component signal transduction but lacking a conserved D-D-K motif in the receiver domain	MAGCLVPECA	A	A	Not		0.00968992		1	0.00723212	0.00199462	3	0.00472185	0.0001884	2
AT1G68310.1	Protein of unknown function (DUF59);Encodes a protein that has been shown to specifically interact with a sequence motif, PIEPPPHH, in the cytoplasmic tail of a membrane protein that directs the protein from the ER to vacuoles where it is internalized.	MVSGLINENP	V	Other	Not		0.0264131		1
AT1G68370.1	Chaperone DnaJ-domain superfamily protein;DnaJ-like protein with homology to coiled coils found in cytoskeleton-interacting proteins.	MSAKKLEGSS	S	A	N.A.		0.217628		1	0.999309		1
AT1G68680.1	unknown protein; FUNCTIONS IN: molecular_function unknown; INVOLVED IN: biological_process unknown; LOCATED IN: chloroplast; EXPRESSED IN: 23 plant structures; EXPRESSED DURING: 16 growth stages; Has 20 Blast hits to 20 proteins in 11 species: Archae - 0; Bacteria - 0; Metazoa - 0; Fungi - 0; Plants - 20; Viruses - 0; Other Eukaryotes - 0 (source: NCBI BLink).	MASSSDPSKP	A	A	Partial	X	0.808542	0.00938096	3	0.852431	0.0131129	4				0.105396		1
AT1G68830.1	STT7 homolog STN7;STN7 protein kinase; required for state transitions, phosphorylation of the major antenna complex (LHCII) between PSII and PSI, and light adaptation	MATISPGGAY	A	A	N.A.											0.976296		1
AT1G69250.1	Nuclear transport factor 2 (NTF2) family protein with RNA binding (RRM-RBD-RNP motifs) domain;	MATEGVVPSA	A	A	Full		0.985657	0.00997065	2
AT1G69410.1	eukaryotic elongation factor 5A-3;Encodes eIF5A-2, a putative eukaryotic translation initiation factor. There are three eIF5A coding genes in Arabidopsis: eIF5A-1/At1g13950, eIF5A-2/At1g26630 and eIF5A-3/At1g69410.	MSDDEHHFES	S	A	N.A.											0.926755	0.0161076	2
AT1G69740.1	Aldolase superfamily protein;Encodes a putative 5-aminolevulinate dehydratase involved in chlorophyll biosynthesis.	MATTPIFNAS	A	A	Not		0.00631227	0.000327833	2
AT1G70310.1	spermidine synthase 2;Spermidine synthase.	MSSTQEASVT	S	A	Full	X	0.993694	0.00555164	2	0.996564	0.0028975	2				0.930606	0.0703943	3
AT1G70730.1	Phosphoglucomutase/phosphomannomutase family protein;Encodes a cytosolic phosphoglucomutase (PGM). Two Arabidopsis PGM proteins (AT1G70730/PGM2 and AT1G23190/PGM3) have high sequence similarities and redundant functions. Mature plants possessing a single cPGM allele had a major reduction in cPGM activity. Whereas pgm2 and pgm3 single mutants are undistinguishable from the wild type, loss of both …	MVSFKVSLVS	V	Other	Partial		0.371589	0.346131	2
AT1G70810.1	Calcium-dependent lipid-binding (CaLB domain) family protein;	MEELVGLLRI	E	B	Full		0.99972		1	0.993846	0.00870071	2				0.999778		1
AT1G71240.1	Plant protein of unknown function (DUF639);	MAQRVGALKR	A	A	Not		0.0839631		1
AT1G71500.1	Rieske (2Fe-2S) domain-containing protein;	MATTASSSLP	A	A	Not		0.00136091		1
AT1G71790.1	Subunits of heterodimeric actin filament capping protein Capz superfamily;	MEAALGLLRR	E	B	Full		0.984572		1
AT1G71860.1	protein tyrosine phosphatase 1;Encodes a protein with tyrosine phosphatase activity that is downregulated in response to cold and upregulated in response to salt stress.	MATGKTSSAA	A	A	Full		0.943047	0.0595298	3	0.99058	0.00832021	3				0.921464		1
AT1G72150.1	PATELLIN 1;novel cell-plate-associated protein that is related in sequence to proteins involved in membrane trafficking in other eukaryotes	MAQEEVQKSA	A	A	Not		0.0097304	0.00723601	2
AT1G72370.1	40s ribosomal protein SA;acidic protein associated to 40S ribosomal subunit of ribosomes. Involved in polysome formation during active protein synthesis. Expressed in actively growing tissue.	MATNGSASSA	A	A	Full	X	0.995161	0.00476095	4	0.997885	0.00211663	5	0.967433	0.0110763	3	0.892468	0.0732213	4
AT1G72730.1	DEA(D/H)-box RNA helicase family protein;	MAGMASDGTQ	A	A	Not		0.0464112	0.0139753	2
AT1G72880.1	Survival protein SurE-like phosphatase/nucleotidase;	MTSKNNGLSA	T	A	Full		0.988081	0.0042942	2	0.97745	0.00431013	2
AT1G73030.1	SNF7 family protein;Encodes an ESCRT-related protein: CHMP1A/AT1G73030; CHMP1B/AT1G17730. CHMP1A and B mediate multivesicular body sorting of auxin carriers and are required for plant development. ESCRT: Endosomal Sorting Complexes Required For Transport machinery; CHMP: Charged Multivesicular Body Protein/Chromatin Modifying Protein.	MGNTDKLMNQ	G	A	Partial		0.444642		1
AT1G73180.1	Eukaryotic translation initiation factor eIF2A family protein;	MSSSPSLEIL	S	A	N.A.											0.953125		1
AT1G74970.1	ribosomal protein S9;ribosomal protein S9, nuclear encoded component of the chloroplast ribosome	MASITNLASS	A	A	Not		0.020632	0.0108087	3	0.0139911	0.00758074	3				0.00818645	0.0050543	3
AT1G76030.1	ATPase, V1 complex, subunit B protein;Encodes the vacuolar ATP synthase subunit B1. This subunit was shown to interact with the gene product of hexokinase1 (ATHXK1). This interaction, however, is solely restricted to the nucleus.	MGTNDLDIEE	G	A	Not	X	0.0724889	0.00526465	3	0.118443	0.0355189	4				0.00825083		1
AT1G76080.1	chloroplastic drought-induced stress protein of 32 kD;Encodes a thioredoxin localized in chloroplast stroma. Known as CDSP32 (CHLOROPLASTIC DROUGHT-INDUCED STRESS PROTEIN OF 32 KD).	MATVANFLAK	A	A	Not		0.0632111		1
AT1G76180.1	Dehydrin family protein;Encodes a dehydrin protein whose expression is induced early on in response to dehydration stress. This gene's expression to cold occurs in two waves, with early induction occurring within 1 h and secondary induction occurring 5 h after the beginning of cold stress. Expression is also induced in response to ABA but not in response to 2,4-D, BA, and GA3. ERD14 protein is ca…	MAEEIKNVPE	A	A	Full	X	0.982663	0.0126635	4	0.976941	0.0172914	5	0.952899	0.0103984	3	0.906546	0.0576468	3
AT1G76680.1	12-oxophytodienoate reductase 1;Encodes a member of an alpha/beta barrel fold family of FMN-containing oxidoreductases. One of the closely related 12-oxophytodienoic acid reductases. This enzyme is not expected to participate in jasmonic acid biosynthesis because during in vitro assays, it shows very little activity with the naturally occurring OPDA isomer. Shows activity towards 2,4,6-trinitroto…	MENGEAKQSV	E	B	Full		0.990804	0.00185048	2							0.986213		1
AT1G77210.1	sugar transporter 14;AtSTP14 belongs to the family of sugar transport proteins (AtSTPs)in volved in monosaccharide transport. Heterologous expression in yeast revealed that AtSTP14 is the transporter specifc for galactose and does not transport other monosaccharides such as glucose or fructose.	MAGGALTDEG	A	A	Not		0.0118189		1
AT1G77940.1	Ribosomal protein L7Ae/L30e/S12e/Gadd45 family protein;	MVTEKKTKKS	V	Other	Not		0.000944287		1							0.0137034	0.00321922	3
AT1G78240.1	S-adenosyl-L-methionine-dependent methyltransferases superfamily protein;Encodes TSD2 (TUMOROUS SHOOT DEVELOPMENT2), a putative methyltransferase with an essential role in cell adhesion and coordinated plant development.	MSMPLQRGIS	S	A	N.A.											0.999985		1
AT1G78300.1	general regulatory factor 2;G-box binding factor GF14 omega encoding a 14-3-3 protein	MASGREEFVY	A	A	N.A.											0.0305717		1
AT1G78370.1	glutathione S-transferase TAU 20;Encodes glutathione transferase belonging to the tau class of GSTs. Naming convention according to Wagner et al. (2002).	MANLPILLDY	A	A	Full	X	0.99292	0.00376112	2	0.998398	0.0023019	3				0.588859		1
AT1G78620.1	Protein of unknown function DUF92, transmembrane;	MATISSTLLL	A	A	N.A.											0.99989		1
AT1G79040.1	photosystem II subunit R;Encodes for the 10 kDa PsbR subunit of photosystem II (PSII). This subunit appears to be involved in the stable assembly of PSII, particularly that of the oxygen-evolving complex subunit PsbP. Mutants defective in this gene have reduced amounts of subunits PsbP and PsbQ in PSII. In turn, assembly of PsbR is dependent on the presence of PsbJ.	MAASVMLSSV	A	A	Not		0.0444025	0.0324716	3	0.0437664	0.00449999	2				0.0264831		1
AT1G79340.1	metacaspase 4;	MTKKAVLIGI	T	A	Not		0.0365184	0.0045338	3	0.029512	0.0110325	4				0.034185	0.00957869	2
AT1G79370.1	cytochrome P450, family 79, subfamily C, polypeptide 1;member of CYP79C	MDYYLNNVIF	D	B	Not		0.00116201	0.000192082	2							0.000498152	0.000283098	2
AT1G79500.1	Aldolase-type TIM barrel family protein;Encodes a protein with 3-deoxy-8-phosphooctulonate synthase (KDOP synthase) activity which is involved in the biosynthesis of KDO, a component of cell wall rhamnogalacturonan II.	MAATSLLYNQ	A	A	Full		0.963679		1
AT1G79920.1	Heat shock protein 70 (Hsp 70) family protein;	MSVVGFDFGN	S	A	Not		0.0536481		1	0.0205693	0.00695075	2				0.019362	0.00157161	2
AT1G79920.2	Heat shock protein 70 (Hsp 70) family protein;	MSVVGFDFGN	S	A	Not		0.0229095		1	0.0246002		1				0.0102459		1
AT1G80050.1	adenine phosphoribosyl transferase 2;Encodes an adenosine phosphoribosyl transferase(E.C:2.4.2.7), a constitutively expressed enzyme involved in the one-step salvage of adenine to AMP. This isozyme has high affinity for cytokinins and is likely to be localized to the cytosol.	MFAVENGLQG	F	C	Partial		0.23834	0.167669	2	0.534445		1
AT1G80360.1	Pyridoxal phosphate (PLP)-dependent transferases superfamily protein;	MGSFGMLSRR	G	A	Full		0.975343		1	0.999965		1
AT1G80410.1	tetratricopeptide repeat (TPR)-containing protein;	MGASLPPKEA	G	A	Not		0.0380952		1
AT1G80460.1	Actin-like ATPase superfamily protein;Encodes a protein similar to glycerol kinase, which converts glycerol to glycerol 3-phosphate and performs a rate-limiting step in glycerol metabolism. This gene is required for both general and specific resistance against bacteria and fungi. Arabidopsis thaliana glycerol kinase (GLR1) mRNA.Involved in flagellin-induced non-host resistance to Pseudomonas. Cor…	MAKENGFIGS	A	A	Full	X	0.965858	0.0264213	3	0.991464	0.00264863	5				0.672866	0.128352	2
AT1G80890.1	unknown protein; BEST Arabidopsis thaliana protein match is: unknown protein (TAIR:AT1G16000.1); Has 41 Blast hits to 40 proteins in 10 species: Archae - 0; Bacteria - 0; Metazoa - 0; Fungi - 0; Plants - 41; Viruses - 0; Other Eukaryotes - 0 (source: NCBI BLink).	MGNESKSNLG	G	A	N.A.											0.0334448		1
AT2G01250.1	Ribosomal protein L30/L7 family protein;	MVESKVVVPE	V	Other	Not		0.0287538	0.00929735	4	0.0247168	0.00194991	5	0.00994431		1	0.00970456	0.00497915	3
AT2G02930.1	glutathione S-transferase F3;Encodes glutathione transferase belonging to the phi class of GSTs. Naming convention according to Wagner et al. (2002).	MAGIKVFGHP	A	A	N.A.											0.00269251		1
AT2G03430.1	Ankyrin repeat family protein;	MEIATDTAKQ	E	B	Full		0.992213		1
AT2G04360.1	unknown protein; FUNCTIONS IN: molecular_function unknown; LOCATED IN: chloroplast; EXPRESSED IN: 22 plant structures; EXPRESSED DURING: 13 growth stages; Has 35333 Blast hits to 34131 proteins in 2444 species: Archae - 798; Bacteria - 22429; Metazoa - 974; Fungi - 991; Plants - 531; Viruses - 0; Other Eukaryotes - 9610 (source: NCBI BLink).	MLGSISLISC	L	C	Partial					0.439439	0.00791843	2	0.401173	0.0317857	2
AT2G05710.1	aconitase 3;Encodes an aconitase that can catalyze the conversion of citrate to isocitrate through a cis-aconitate intermediate, indicating that it may participate in the TCA cycle and other primary metabolic pathways. The protein is believed to accumulate in the mitochondria and the cytosol. It affects CSD2 (At2g28190 - a superoxide dismutase) transcript levels and may play a role in the respons…	MYLTASSSAS	Y	Other	Not		0.0699301		1
AT2G06025.1	Acyl-CoA N-acyltransferases (NAT) superfamily protein;	MSTISIHRTE	S	A	N.A.											0.0173943		1
AT2G06050.1	oxophytodienoate-reductase 3;Encodes a 12-oxophytodienoate reductase that is required for jasmonate biosynthesis. Mutants are male sterile and defective in pollen dehiscence. Shows activity towards 2,4,6-trinitrotoluene.	MTAAQGNSNE	T	A	Partial	X	0.674718		1							0.0481232		1
AT2G06530.1	SNF7 family protein;	MMNSIFGKRK	M	Other	Full		0.999754		1
AT2G06990.1	RNA helicase, ATP-dependent, SK12/DOB1 protein;encodes a putative DExH-box RNA helicase that acts redundantly with HEN1, HUA1, and HUA2 in the specification of floral organ identity in the third whorl.	MSAQMEEPET	S	A	Full		0.984467	0.00661529	2
AT2G07687.1	Cytochrome c oxidase, subunit III;	MIESQRHSYH	I	C	N.A.											0.00293427		1
AT2G07698.1	ATPase, F1 complex, alpha subunit protein;	MITRLFAQLV	I	C	Not		0.00599062	0.000830662	2							0.012889	0.00247669	2
AT2G07707.1	Plant mitochondrial ATPase, F0 complex, subunit 8 protein;	MPQLDKFTYF	P	Other	Not		0.021725		1
AT2G11890.1	adenylate cyclases;adenylate cyclase	MEVEVKLRLL	E	B	N.A.											0.99823		1
AT2G13360.1	alanine:glyoxylate aminotransferase;Encodes a peroxisomal photorespiratory enzyme that catalyzes transamination reactions with multiple substrates. It is involved in photorespiration.	MDYMYGPGRH	D	B	Full		0.999904	2.66611e-05	3	0.999945	2.8528e-05	5	0.999733	0.000221382	2	0.999857	7.27299e-05	4
AT2G14880.1	SWIB/MDM2 domain superfamily protein;	MAVSSGTFST	A	A	Not		0.019042	0.00304403	3	0.0185041	0.00301509	4	0.0148412		1	0.0179678	0.0114088	3
AT2G15620.1	nitrite reductase 1;Involved in the second step of nitrate assimilation. Its expression is induced by nitrate.	MTSFSLTFTS	T	A	Not		0.0269833		1
AT2G15680.1	Calcium-binding EF-hand family protein;	MSNVSFLELQ	S	A	N.A.											0.99996	2.99976e-06	2
AT2G16280.1	3-ketoacyl-CoA synthase 9;Encodes KCS9, a member of the 3-ketoacyl-CoA synthase family involved in the biosynthesis of VLCFA (very long chain fatty acids).	MEAANEPVNG	E	B	Full		0.994187		1	0.985452	0.00192957	2
AT2G16600.1	rotamase CYP 3;Encodes cytosolic cyclophilin ROC3.	MATNPKVYFD	A	A	Full	X	0.982064	0.00910085	4	0.994939	0.00441368	5	0.979217	0.012554	3	0.929865	0.0423093	3
AT2G16850.1	plasma membrane intrinsic protein 2;8;	MSKEVSEEGR	S	A	Full		0.992723		1	0.99989	0.00011096	4
AT2G16950.1	transportin 1;Nuclear import receptor for AtGRP7.	MAATAVVWQP	A	A	Full	X	0.998315		1							0.693241		1
AT2G17010.1	Mechanosensitive ion channel family protein;	MDFRNSFKSH	D	B	N.A.											0.9998		1
AT2G17360.1	Ribosomal protein S4 (RPS4A) family protein;	MARGLKKHLK	A	A	N.A.											0.00934651	0.0017535	2
AT2G17560.1	high mobility group B4;Encodes a protein belonging to the subgroup of HMGB (high mobility group B) proteins that have a distinctive DNA-binding motif, the HMG-box domain. The motif confers non-sequence specific interaction with linear DNA and structure-specific binding to distorted DNA sites. The HMGB proteins are involved in the assembly of nucleoprotein complexes. Can be phosphorylated by CK2al…	MKGGESKAEA	K	Other	Not		0.0693301	0.0130919	3	0.0586125	0.00981808	5
AT2G17870.1	cold shock domain protein 3;Encodes COLD SHOCK DOMAIN PROTEIN 3 (CSP3), involved in the acquisition of freezing tolerance.	MAMEDQSAAR	A	A	Full		0.999891		1	0.999997		1
AT2G18020.1	Ribosomal protein L2 family;	MGRVIRAQRK	G	A	Not		0.00786164		1
AT2G18110.1	Translation elongation factor EF1B/ribosomal protein S6 family protein;	MAAFPNLNSG	A	A	Full	X	0.979308	0.00980579	3							0.363396	0.0835749	3
AT2G18600.1	Ubiquitin-conjugating enzyme family protein;	MIGLFKVKEK	I	C	Full		0.935935		1	0.988973		1
AT2G18730.1	diacylglycerol kinase 3;	MDSPVSKTDA	D	B	Full		0.979864		1
AT2G18740.1	Small nuclear ribonucleoprotein family protein;	MASTKVQRIM	A	A	Full		0.999503		1	0.999374	0.000996386	3
AT2G18960.1	H(+)-ATPase 1;Encodes a plasma membrane proton ATPase. Mutants have a reduced ability to close their stomata in response to drought and are affected in stomatal but not seed responsiveness to ABA.	MSGLEDIKNE	S	A	Full		0.973615		1
AT2G19080.1	metaxin-related;	MEGDQETNVY	E	B	Full		0.97352		1
AT2G19480.1	nucleosome assembly protein 1;2;This gene is predicted to encode a nucleosome assembly protein. Plant lines expressing an RNAi construct directed against this gene show a reduction in agrobacterium-mediated root transformation.	MSNDKDSMNM	S	A	Full		0.98859	0.00964709	2	0.986068	0.0095413	5	0.977049		1
AT2G19520.1	Transducin family protein / WD-40 repeat family protein;Controls flowering.	MESDEAAAVS	E	B	Full		0.997116	0.000759103	2	0.99739	0.00335052	5
AT2G19590.1	ACC oxidase 1;encodes a protein whose sequence is similar to 1-aminocyclopropane-1-carboxylate oxidase	MVLIKEREME	V	Other	Not		0.0100241		1
AT2G19740.1	Ribosomal protein L31e family protein;	MEKGKGRKEE	E	B	Full		0.999853	2.74919e-05	2	0.999753	0.000274866	3				0.999792	0.000166133	3
AT2G19750.1	Ribosomal protein S30 family protein;	MGKVHGSLAR	G	A	Not		0.0246179	0.014168	3
AT2G20190.1	CLIP-associated protein;Encodes a microtubule-associated protein that is involved in both cell division and cell expansion. It likely promotes microtubule stability.	MEEALEMARA	E	B	Full		0.999334	0.000590213	2	0.99995		1
AT2G20340.1	Pyridoxal phosphate (PLP)-dependent transferases superfamily protein;	MENGSGKVLK	E	B	N.A.											0.99183		1
AT2G20610.1	Tyrosine transaminase family protein;Confers auxin overproduction. Mutants have an over-proliferation of lateral roots. Encodes a C-S lyase involved in converting S-alkylthiohydroximate to thiohydroximate in glucosinolate biosynthesis.	MSEEQPHANL	S	A	Full		0.967961		1
AT2G20990.1	synaptotagmin A;Encodes a plasma membrane localized protein with similarity to synaptotagmins, a class of membrane trafficking proteins. SYT1 is expressed in all tissues. Loss of function mutations show hypersensitivity to NaCl and electrolyte leakage from the plasma membrane. SYT1 also affects calcium dependent freezing tolerance. SYT1 probably plays a role in membrane repair such as membrane re…	MGFFSTILGF	G	A	Partial		0.315159		1
AT2G21150.1	XAP5 family protein;XAP5 family protein involved in light regulation of the circadian clock and photomorphogenesis. Nuclear localized.	MSGMGDGYVG	S	A	Full		0.999192	0.000796211	2
AT2G21330.1	fructose-bisphosphate aldolase 1;	MASSTATMLK	A	A	Not		0.0113733	0.00616645	3							0.0169345	0.0135304	3
AT2G21530.1	SMAD/FHA domain-containing protein ;	MEITISQLCS	E	B	Partial		0.504592		1				0.444642		1	0.426439		1
AT2G21620.1	Adenine nucleotide alpha hydrolases-like superfamily protein;Encodes gene that is induced in response to dessication; mRNA expression is seen 10 and 24 hrs after start of dessication treatment.	MEALPEDEEY	E	B	Full		0.997463	0.00305095	3	0.999771	0.000250303	5				0.999935		1
AT2G21660.1	cold, circadian rhythm, and rna binding 2;Encodes a small glycine-rich RNA binding protein that is part of a negative-feedback loop through which AtGRP7 regulates the circadian oscillations of its own transcript. Gene expression is induced by cold. GRP7 appears to promote stomatal opening and reduce tolerance under salt and dehydration stress conditions, but, promotes stomatal closing and thereby…	MASGDVEYRC	A	A	Full		0.99855	0.00133884	4	0.999133	0.00106053	5				0.99702	0.00279328	4
AT2G21730.1	cinnamyl alcohol dehydrogenase homolog 2;	MVDQNKAFGW	V	Other	Partial		0.30303		1
AT2G21870.1	copper ion binding;cobalt ion binding;zinc ion binding;	MAYASRFLSR	A	A	Not		0.0258169	0.00518128	2							0.0299636	0.0223317	4
AT2G23940.1	Protein of unknown function (DUF788);	MANQGAKKRK	A	A	Not		0.009939	0.00196725	3	0.00724113		1
AT2G24440.1	selenium binding;	MASKKVDGEG	A	A	Full		0.936891		1	0.942854		1
AT2G24940.1	membrane-associated progesterone binding protein 2;	MEFTAEQLSQ	E	B	Full		0.942095	0.0230989	4	0.938316	0.0173242	3				0.961043	0.0170242	3
AT2G25450.1	2-oxoglutarate (2OG) and Fe(II)-dependent oxygenase superfamily protein;encodes a protein whose sequence is similar to ACC oxidase	MAENYDRASE	A	A	Full		0.90781	0.0920824	2
AT2G25970.1	KH domain-containing protein;	MADESQYSSD	A	A	Full	X	0.997344	0.00107627	4	0.992292	0.00621408	3				0.486194	0.0858641	3
AT2G26080.1	glycine decarboxylase P-protein 2;	MERARRLAYR	E	B	Not		0.0164995	0.00332269	3
AT2G26230.1	uricase / urate oxidase / nodulin 35, putative;	MAQEADGIRL	A	A	Full	X				0.981691		1				0.530476		1
AT2G27020.1	20S proteasome alpha subunit G1;Encodes 20S proteasome alpha 7 subunit PAG1.	MSSIGTGYDL	S	A	N.A.											0.982579		1
AT2G27800.1	Tetratricopeptide repeat (TPR)-like superfamily protein;	MSATRSTFLG	S	A	N.A.											0.999767	1.88803e-05	3
AT2G28000.1	chaperonin-60alpha;Encodes chaperonin-60 alpha, a molecular chaperone involved in Rubisco folding. Mutants display aberrant chloroplast and embryo development.	MASANALSSA	A	A	Not		0.0343908	0.0175303	2
AT2G28190.1	copper/zinc superoxide dismutase 2;Encodes a chloroplastic copper/zinc superoxide dismutase CSD2 that can detoxify superoxide radicals. Its expression is affected by miR398-directed mRNA cleavage.	MAATNTILAF	A	A	Not		0.0293427		1							0.0416476	0.0156262	2
AT2G28800.1	63 kDa inner membrane family protein;member of Chloroplast membrane protein ALBINO3 family. Similar to pea PPF1 and may play a role in plant senescence.	MARVLVSSPS	A	A	Full		0.999138		1
AT2G29350.1	senescence-associated gene 13;senescence-associated gene SAG13 encoding a short-chain alcohol dehydrogenase	MAKEGGLGEN	A	A	Full	X	0.987878	0.00576251	2							0.517568	0.116669	4
AT2G29360.1	NAD(P)-binding Rossmann-fold superfamily protein;	MAKTGESLRD	A	A	Full	X	0.917911		1	0.922769	0.00682164	2				0.190549		1
AT2G29400.1	type one protein phosphatase 1;Type 1 protein phosphatase, expressed in roots, rosettes and flowers	MAEKPAQEQE	A	A	Full		0.991845		1
AT2G29450.1	glutathione S-transferase tau 5;Encodes a member of the TAU glutathione S-transferase gene family. Gene expression is induced by exposure to auxin, pathogen and herbicides. Naming convention according to Wagner et al. (2002)	MAEKEEVKLL	A	A	Full		0.981248		1							0.959196		1
AT2G30060.1	Pleckstrin homology (PH) domain superfamily protein;	MASISNEPER	A	A	Full	X	0.960052		1	0.999293	0.00141492	5				0.32		1
AT2G30140.1	UDP-Glycosyltransferase superfamily protein;	MDPNESPPNQ	D	B	N.A.											0.999899		1
AT2G30520.1	Phototropic-responsive NPH3 family protein;light inducible root phototropism 2 encoding a signal transducer of the phototropic response in Arabidopsis	MATEGKNPIN	A	A	Full		0.971053		1	0.969914	0.0169189	3
AT2G30860.1	glutathione S-transferase PHI 9;Encodes glutathione transferase belonging to the phi class of GSTs. Naming convention according to Wagner et al. (2002).	MVLKVYGPHF	V	Other	Not		0.0211149	0.00119916	3				0.0146053	0.00508862	2	0.0188344	0.00146145	4
AT2G30930.1	unknown protein; FUNCTIONS IN: molecular_function unknown; INVOLVED IN: biological_process unknown; LOCATED IN: chloroplast, plasma membrane, membrane; EXPRESSED IN: 24 plant structures; EXPRESSED DURING: 14 growth stages; BEST Arabidopsis thaliana protein match is: unknown protein (TAIR:AT1G06540.1); Has 194 Blast hits to 176 proteins in 78 species: Archae - 0; Bacteria - 101; Metazoa - 15; Fung…	MAQFLEKATS	A	A	Full		0.9997		1
AT2G31610.1	Ribosomal protein S3 family protein;	MATQISKKRK	A	A	Full	X	0.999879	5.35446e-05	3	0.999922	5.37074e-05	5	0.917904	0.0478604	3	0.721031	0.0883834	3
AT2G31810.1	ACT domain-containing small subunit of acetolactate synthase protein;	MAAISVSSSP	A	A	Partial					0.494315		1				0.66769		1
AT2G32080.1	purin-rich alpha 1;similar to the conserved animal nuclear protein PUR alpha which was implicated in the control of gene transcription and DNA replication	MEANSGGGGG	E	B	Full		0.999623	0.000295937	3	0.999869	0.000104624	2				0.999887	3.54919e-05	2
AT2G32410.1	AXR1-like;	MAEPKTKYDR	A	A	Full		0.99998		1	0.998938		1
AT2G33040.1	gamma subunit of Mt ATP synthase;	MAMAVFRREG	A	A	Not		0.00466569	0.00147967	3	0.00586351	0.00230107	5				0.00414516	0.00175721	4
AT2G33150.1	peroxisomal 3-ketoacyl-CoA thiolase 3;Encodes an organellar (peroxisome, glyoxysome) 3-ketoacyl-CoA thiolase, involved in fatty acid b-oxidation during germination and subsequent seedling growth. Mutants have defects in glyoxysomal fatty acid beta-oxidation. EC2.3.1.16 thiolase.	MEKAIERQRV	E	B	N.A.											0.0244928	0.0121104	2
AT2G33380.1	Caleosin-related family protein;Encodes a calcium binding protein whose mRNA is induced upon treatment with NaCl, ABA and in response to dessication. mRNA expression under drought conditions is apparent particularly in leaves and flowers. Isoform of caleosin with a role as a peroxygenase involved in oxylipin metabolism during biotic and abiotic stress.	MAGEAEALAT	A	A	Full	X	0.991017	0.00291742	3	0.989075	0.0131587	5				0.447865	0.0397019	2
AT2G33800.1	Ribosomal protein S5 family protein;	MATASALSSL	A	A	Not		0.0127585	0.00399747	3	0.0420345		1				0.00575705		1
AT2G34160.1	Alba DNA/RNA-binding protein;	MEEITDGVNN	E	B	Full		0.997389	0.00237347	3	0.991856	0.00542955	5				0.999867		1
AT2G34420.1	photosystem II light harvesting complex gene B1B2;Photosystem II type I chlorophyll a/b-binding protein	MASSTMALSS	A	A	Not		0.0217661	0.00256484	2	0.00825083		1				0.0682128		1
AT2G34460.1	NAD(P)-binding Rossmann-fold superfamily protein;	MATSLLLRHS	A	A	Full		0.977617	0.00986217	2	0.986443	0.0146205	2				0.974735		1
AT2G34560.1	P-loop containing nucleoside triphosphate hydrolases superfamily protein;	MATDEPSQTR	A	A	Full	X	0.996273	0.000832261	2							0.937532		1
AT2G34585.1	unknown protein; FUNCTIONS IN: molecular_function unknown; INVOLVED IN: biological_process unknown; LOCATED IN: plasma membrane, vacuole; EXPRESSED IN: 24 plant structures; EXPRESSED DURING: 15 growth stages; Has 43 Blast hits to 43 proteins in 9 species: Archae - 0; Bacteria - 0; Metazoa - 0; Fungi - 0; Plants - 43; Viruses - 0; Other Eukaryotes - 0 (source: NCBI BLink).	MAAITSAVIA	A	A	Not		0.0041425		1
AT2G34690.1	Glycolipid transfer protein (GLTP) family protein;Gene product transports the glycolipid precursor sphingosine between membranes in vitro. Mutant constitutively expresses defense-related genes that accompany the hypersensitive response normally triggered by avirulent pathogens.	MADSEADKPL	A	A	Full		0.998683		1	0.999919	8.45112e-05	4
AT2G34970.1	Trimeric LpxA-like enzyme;	MGAQKKGGAA	G	A	Not		0.0132135		1	0.0304321		1
AT2G35040.2	AICARFT/IMPCHase bienzyme family protein;	MAESQTAQRN	A	A	Partial	X				0.107105	0.00633213	2				0.0363203	0.00723366	2
AT2G36060.1	MMS ZWEI homologue 3;MMZ3/UEV1C encodes a protein that may play a role in DNA damage responses and error-free post-replicative DNA repair by participating in lysine-63-based polyubiquitination reactions. UEV1C can form diubiquitin and triubiquitin chains in combination with UBC13A/UBC35 in vitro. It can also functionally complement an mms2 mutation in budding yeast, both by increasing mms2 mutant…	MTLGSGSSVV	T	A	Not		0.0176305		1							0.015058		1
AT2G36250.1	Tubulin/FtsZ family protein;Encodes one of two FtsZ proteins, tubulin-like proteins, in Arabidopsis. It is involved in chloroplast division.	MATYVSPCFT	A	A	Not		0.026688		1
AT2G36460.1	Aldolase superfamily protein;	MSSFTSKFAD	S	A	Partial		0.208932	0.193806	2
AT2G36530.1	Enolase;Involved in light-dependent cold tolerance and encodes an enolase. Protein is tyrosine-phosphorylated and its phosphorylation state is modulated in response to ABA in Arabidopsis thaliana seeds.	MATITVVKAR	A	A	Full	X	0.999898	2.22177e-06	3	0.999888	4.16839e-05	5	0.782941	0.0799047	4	0.588316	0.115894	4
AT2G36620.1	ribosomal protein L24;RPL24A encodes ribosomal protein L24, homolog of cytosolic RPL24, found in archaea and higher eukaryotes. Arabidopsis has two RPL24 homologs, RPL24A (AT2G36620) and RPL24B (AT3G53020).	MVLKTELCRF	V	Other	Not		0.0152184	0.00109213	2							0.0158529		1
AT2G36835.1	unknown protein; FUNCTIONS IN: molecular_function unknown; INVOLVED IN: biological_process unknown; LOCATED IN: chloroplast envelope; EXPRESSED IN: 22 plant structures; EXPRESSED DURING: 13 growth stages; Has 26 Blast hits to 26 proteins in 11 species: Archae - 0; Bacteria - 0; Metazoa - 0; Fungi - 0; Plants - 26; Viruses - 0; Other Eukaryotes - 0 (source: NCBI BLink).	MAKKGGATLA	A	A	Full		0.972564		1
AT2G36880.1	methionine adenosyltransferase 3;	METFLFTSES	E	B	Not		0.0093355	0.00969483	3
AT2G37170.1	plasma membrane intrinsic protein 2;a member of the plasma membrane intrinsic protein subfamily PIP2. localizes to the plasma membrane and exhibits water transport activity in Xenopus oocyte. expressed specifically in the vascular bundles and protein level increases slightly during leaf dev	MAKDVEGPEG	A	A	Partial	X	0.418646	0.0194545	3	0.447486	0.0129075	5	0.00367075	0.0307742	2	0.0410846		1
AT2G37180.1	Aquaporin-like superfamily protein;a member of the plasma membrane intrinsic protein PIP2. functions as aquaporin and is involved in dessication.	MAKDVEGPDG	A	A	Partial	X	0.513421	0.0307633	3	0.543331		1				0.0744602		1
AT2G37190.1	Ribosomal protein L11 family protein;	MPPKLDPSQI	P	Other	Partial		0.897615	0.101754	2
AT2G37220.1	RNA-binding (RRM/RBD/RNP motifs) family protein;Encodes a chloroplast RNA binding protein. A substrate of the type III effector HopU1 (mono-ADP-ribosyltransferase). Protein is tyrosine-phosphorylated and its phosphorylation state is modulated in response to ABA in Arabidopsis thaliana seeds.	MAASASSLAL	A	A	Not		0.0365794	0.0115669	2							0.0178056	0.00299302	2
AT2G37270.1	ribosomal protein 5B;One of two genes encoding the ribosomal protein S5. Expressed at a lower level compared to ATRPS5A.	MAASAEIDAE	A	A	Full		0.989775	0.00472684	3	0.983576	0.0130035	3				0.955603	0.0251108	3
AT2G37370.1	unknown protein; BEST Arabidopsis thaliana protein match is: unknown protein (TAIR:AT5G13560.1); Has 30201 Blast hits to 17322 proteins in 780 species: Archae - 12; Bacteria - 1396; Metazoa - 17338; Fungi - 3422; Plants - 5037; Viruses - 0; Other Eukaryotes - 2996 (source: NCBI BLink).	MSWLRSAVNK	S	A	N.A.											0.944412		1
AT2G37660.1	NAD(P)-binding Rossmann-fold superfamily protein;	MAMMTTTTTT	A	A	Not		0.016269	0.00303974	2
AT2G38120.1	Transmembrane amino acid transporter family protein;Encodes an auxin influx transporter. AUX1 resides at the apical plasma membrane of protophloem cells and at highly dynamic subpopulations of Golgi apparatus and endosomes in all cell types. AUX1 action in the lateral root cap and/or epidermal cells influences lateral root initiation and positioning.	MSEGVEAIVA	S	A	Full		0.998843		1	0.958498	0.0199142	3
AT2G38152.1	alpha 1,4-glycosyltransferase family protein;	MEKDNCNKKS	E	B	N.A.											0.0458505		1
AT2G38230.1	pyridoxine biosynthesis 1.1;Encodes a protein predicted to function in tandem with PDX2 to form glutamine amidotransferase complex with involved in vitamin B6 biosynthesis.	MAGTGVVAVY	A	A	Partial		0.50826	0.450053	2
AT2G38270.1	CAX-interacting protein 2;Encodes protein homologous to CXIP1. CXIP1 is a PICOT domain containing protein interacts with CAX1, a high capacity calcium transporter. However, CXP2 does not interact with CAX1 and only moderately activates another calcium transporter CAX4.	MAAITISSSL	A	A	Not		0.00556764	0.000290593	2							0.00204457		1
AT2G38880.1	nuclear factor Y, subunit B1;Encodes a transcription factor from the nuclear factor Y (NF-Y) family, AtNF-YB1. Confers drought tolerance.	MADTPSSPAG	A	A	Full	X	0.988185	0.00665754	2	0.988082	0.0168166	2	0.91732	0.0485323	3	0.826591	0.0831588	3
AT2G39730.1	rubisco activase;Rubisco activase, a nuclear-encoded chloroplast protein that consists of two isoforms arising from alternative splicing in most plants. Required for the light activation of rubisco.	MAAAVSTVGA	A	A	Not					0.00875501	0.00974711	5	0.00563872	0.00340071	3	0.0112524		1
AT2G39730.2	rubisco activase;Rubisco activase, a nuclear-encoded chloroplast protein that consists of two isoforms arising from alternative splicing in most plants. Required for the light activation of rubisco.	MAAAVSTVGA	A	A	Not		0.0158349	0.00250387	4				0.00434028		1	0.0187645	0.00267639	3
AT2G39770.1	Glucose-1-phosphate adenylyltransferase family protein;Encodes a GDP-mannose pyrophosphorylase/ mannose-1-pyrophosphatase. This enzyme provides GDP-mannose, which is used for cell wall carbohydrate biosynthesis and protein glycosylation as well as for ascorbate (vitamin C) biosynthesis. Mutations in this gene confer hypersensitivity to NH4+.	MKALILVGGF	K	Other	Not		0.0153189	0.000645363	2
AT2G39840.1	type one serine/threonine protein phosphatase 4;Encodes the catalytic subunit of a Type 1 phosphoprotein Ser/Thr phosphatase, expressed in roots, shoots and flowers.	MATTTTTQGQ	A	A	Full		0.97161		1
AT2G39940.1	RNI-like superfamily protein;Encodes a protein containing Leu-rich repeats and a degenerate F-box motif. Associates with AtCUL1, AtRbx1, and the Skp1-like proteins ASK1 and ASK2 to assemble SCF COI1 ubiquitin-ligase complexes in planta. A single amino acid substitution in the F-box motif of COI1 abolishes the formation of the SCF(COI1) complexes and results in loss of the JA response. Required fo…	MEDPDIKRCK	E	B	Full		0.991551	0.00834409	2	0.999086	0.00145798	3
AT2G41100.1	Calcium-binding EF hand family protein;encodes a calmodulin-like protein, with six potential calcium binding domains. Calcium binding shown by Ca(2+)-specific shift in electrophoretic mobility. Expression induced by touch and darkness. Expression may also be developmentally controlled. Expression in growing regions of roots, vascular tissue, root/shoot junctions, trichomes, branch points of the s…	MADKLTDDQI	A	A	Full		0.994711	0.00159598	2
AT2G41530.1	S-formylglutathione hydrolase;Encodes a protein with S-formylglutathione hydrolase activity.	MASGLSEIGS	A	A	Full		0.993914	0.00264103	3	0.988448	0.00922238	5	0.977699		1	0.992244		1
AT2G41760.1	unknown protein; CONTAINS InterPro DOMAIN/s: Protein of unknown function WDYHV (InterPro:IPR019161); Has 201 Blast hits to 201 proteins in 90 species: Archae - 0; Bacteria - 2; Metazoa - 132; Fungi - 10; Plants - 30; Viruses - 0; Other Eukaryotes - 27 (source: NCBI BLink).	MSGVTSEPIA	S	A	Partial		0.877732		1
AT2G42130.3	Plastid-lipid associated protein PAP / fibrillin family protein;	MVQETVQGSP	V	Other	Partial		0.631288	0.0670413	3	0.570483		1				0.582479		1
AT2G42210.1	Mitochondrial import inner membrane translocase subunit Tim17/Tim22/Tim23 family protein;Homologous to pea OEP16 and barley pPORA (OEP16), a member of Arabidopsis OEP16 family.	MDPAEMRYLE	D	B	Full		0.999894	5.54882e-05	2	0.999874	3.18118e-05	2	0.992704		1	0.999791	7.34692e-05	2
AT2G42600.1	phosphoenolpyruvate carboxylase 2;Encodes one of four Arabidopsis phosphoenolpyruvate carboxylase proteins.	MAARNLEKMA	A	A	N.A.											0.0203749		1
AT2G42740.1	ribosomal protein large subunit 16A;encodes a cytosolic ribosomal protein L16, which is a constituent of 60S large ribosomal complex. Gene is expressed in root stele and anthers and expression is induced by auxin treatment.	MASEKKLSNP	A	A	Full	X	0.999609	0.000417543	3	0.999928	2.07891e-05	5	0.953115	0.0181137	3	0.799022	0.11133	4
AT2G42810.1	protein phosphatase 5.2;Encodes a phytochrome-specific type 5 serine/threonine protein phosphatase. It dephosphorylates active Pfr-phytochromes. Controls light signal flux by enhancing phytochrome stability and affinity for a signal transducer. It localizes to the cytoplasm in darkness and in the nucleus in light. The gene is alternately spliced. This variant does not contain membrane domains.	METKNENSDV	E	B	Full		0.999346	0.000363621	3	0.999909	6.57728e-05	5	0.999806	9.44633e-05	2	0.999715	0.000151663	4
AT2G43090.1	Aconitase/3-isopropylmalate dehydratase protein;	MAASLQSANP	A	A	Not		0.0111708	0.000803811	2	0.0243094	0.00238284	2				0.00644108	0.00414975	3
AT2G43940.1	S-adenosyl-L-methionine-dependent methyltransferases superfamily protein;	MENAGKATSL	E	B	Full		0.994794	0.00546124	3	0.997164	0.00444699	3				0.999863		1
AT2G44060.1	Late embryogenesis abundant protein, group 2;	MSTSEDKPEI	S	A	Full		0.99859	0.000871633	3	0.999001	0.00154293	5	0.999896		1	0.987479		1
AT2G44120.1	Ribosomal protein L30/L7 family protein;	MAESKVVVPE	A	A	Full	X	0.99653	0.00133203	3	0.995969	0.00340635	5				0.315339	0.0673789	3
AT2G44310.1	Calcium-binding EF-hand family protein;	MGVVLIDGST	G	A	Not	X	0.0551791	0.00220031	3	0.0783728	0.0121959	5	0.00962464		1	0.00515828	0.000774084	4
AT2G44640.1	FUNCTIONS IN: molecular_function unknown; INVOLVED IN: biological_process unknown; LOCATED IN: mitochondrion, chloroplast, plasma membrane, plastid, chloroplast envelope; EXPRESSED IN: 23 plant structures; EXPRESSED DURING: 13 growth stages; CONTAINS InterPro DOMAIN/s: Protein of unknown function DUF3769 (InterPro:IPR022244); BEST Arabidopsis thaliana protein match is: pigment defective 320 (TAIR…	MANLNSAIDS	A	A	Full	X	0.991768		1							0.454545		1
AT2G45070.1	Preprotein translocase Sec, Sec61-beta subunit protein;Sec61 Beta Subunit	MVGSGAPQRG	V	Other	Not		0.00496616	0.00140065	3	0.0106929		1				0.00825609	0.00113358	2
AT2G45710.1	Zinc-binding ribosomal protein family protein;	MVLQNDIDLL	V	Other	Not		0.0133872	0.00248242	4	0.0139719	0.00206463	5	0.0361402		1	0.0244844	0.0153627	3
AT2G45740.1	peroxin 11D;member of the peroxin11 (PEX11) gene family, integral to peroxisome membrane, controls peroxisome proliferation.	MGTTLDVSRA	G	A	Full	X				0.999766	0.000427989	4				0.487092		1
AT2G45790.1	phosphomannomutase;encodes a phosphomannomutase, involved in ascorbate biosynthesis	MAAKIPGVIA	A	A	Full		0.991722	0.00832724	4	0.968299	0.0256958	3				0.985523		1
AT2G45820.1	Remorin family protein;	MAEEQKTSKV	A	A	Not		0.037092		1
AT2G46540.1	unknown protein; FUNCTIONS IN: molecular_function unknown; INVOLVED IN: biological_process unknown; LOCATED IN: mitochondrion, membrane; EXPRESSED IN: 25 plant structures; EXPRESSED DURING: 16 growth stages; Has 42 Blast hits to 42 proteins in 11 species: Archae - 0; Bacteria - 0; Metazoa - 0; Fungi - 0; Plants - 42; Viruses - 0; Other Eukaryotes - 0 (source: NCBI BLink).	MPVMEKLRMF	P	Other	Not		0.0054371	0.00131509	2							0.0142248		1
AT2G47450.1	chloroplast signal recognition particle component (CAO);A component of the chloroplast signal recognition particle pathway that is involved in LHCP targeting. It is downregulated in response to high light. It recognizes the DPLG motif in Lhcb1.	MQKVFLAMDT	Q	Other	Partial		0.159524	0.149787	2
AT2G47610.1	Ribosomal protein L7Ae/L30e/S12e/Gadd45 family protein;	MAPKKGVKVA	A	A	Not		0.0208507		1
AT2G47640.1	Small nuclear ribonucleoprotein family protein;	MSKPMEEDTN	S	A	N.A.											0.010898		1
AT3G01280.1	voltage dependent anion channel 1;Encodes a voltage-dependent anion channel (VDAC: AT3G01280/VDAC1, AT5G67500/VDAC2, AT5G15090/VDAC3, AT5G57490/VDAC4, AT5G15090/VDAC5). VDACs are reported to be porin-type, beta-barrel diffusion pores. They are prominently localized in the outer mitochondrial membrane and are involved in metabolite exchange between the organelle and the cytosol.	MVKGPGLYTE	V	Other	Not		0.0137046	0.0037754	4	0.00919783	0.00750451	5				0.0149541	0.00329866	4
AT3G01390.1	vacuolar membrane ATPase 10;Subunit G of the vacuolar membrane ATPAse complex	MESNRGQGSI	E	B	Partial	X	0.395413		1							0.0236016		1
AT3G01435.1	Expressed protein;	MDPQTQNTSL	D	B	Full		0.983719		1
AT3G01460.1	methyl-CPG-binding domain 9;Encodes a protein with a methyl-CpG-binding domain. Has sequence similarity to human MBD proteins. Involved in the modification of the FLC chromatin acetylation state to affect FLC expression. Mutants show an early flowering, and enhanced shoot branching phenotypes.	MEPTDSTNEQ	E	B	Full		0.999895		1
AT3G01500.1	carbonic anhydrase 1;Encodes a putative beta-carbonic anhydrase betaCA1. Together with betaCA4 (At1g70410) regulates CO2-controlled stomatal movements in guard cells.	MGTEAYDEAI	G	A	Not		0.0394011		1							0.0145307		1
AT3G01530.1	myb domain protein 57;Member of the R2R3 factor gene family.	METTMKKKGR	E	B	Full		0.999747		1
AT3G01540.1	DEAD box RNA helicase 1;RNA HELICASE DRH1	MAATAAASVV	A	A	Full	X				0.998385	0.00222724	2				0.797894		1
AT3G01780.1	ARM repeat superfamily protein;Encodes TPLATE, a cytokinesis protein targeted to the cell plate. Functions in vesicle-trafficking events required for site-specific cell wall modifications during pollen germination and for anchoring of the cell plate to the mother wall at the correct cortical position.	MDILFAQIQA	D	B	Partial		0.541624		1
AT3G01790.1	Ribosomal protein L13 family protein;	MATQAAAAAS	A	A	Full	X	0.985305	0.0124285	2							0.814266		1
AT3G02050.1	K+ uptake transporter 3;potassium transporter KUP3p (KUP3)	MAPAESGVSP	A	A	N.A.											0.00791766		1
AT3G02080.1	Ribosomal protein S19e family protein;	MATGKTVKDV	A	A	Full	X	0.917869		1							0.197461	0.0776426	2
AT3G02200.1	Proteasome component (PCI) domain protein;	MTTIVPTSEE	T	A	Full		0.983477	0.0127536	2	0.99534	0.00344879	3
AT3G02230.1	reversibly glycosylated polypeptide 1;reversibly glycosylated polypeptide possibly involved in plant cell wall synthesis	MVEPANTVGI	V	Other	Full		0.985319		1
AT3G02660.1	Tyrosyl-tRNA synthetase, class Ib, bacterial/mitochondrial;	MAYATGITFA	A	A	Not		0.0187301		1
AT3G02710.1	ARM repeat superfamily protein;Encodes a protein with a putative role in mRNA splicing.	MEVSNQTRKR	E	B	N.A.											0.999906		1
AT3G02780.1	isopentenyl pyrophosphate:dimethylallyl pyrophosphate isomerase 2;Encodes a protein with isopentenyl diphosphate:dimethylallyl diphosphate isomerase activity. There is genetic evidence that it functions in the mevalonate, but not the MEP biosynthetic pathway.	MSASSLFNLP	S	A	Full		0.982664	0.00757729	3	0.984252	0.0140269	5				0.996311		1
AT3G02870.1	Inositol monophosphatase family protein;Encodes a L-galactose-1-phosphate phosphatase, involved in ascorbate biosynthesis.	MADNDSLDQF	A	A	Full		0.986729		1
AT3G03100.1	NADH:ubiquinone oxidoreductase, 17.2kDa subunit;	MALTVAKSAL	A	A	Full	X	0.999272	0.000655016	4	0.999838	0.000123524	5				0.689419	0.109503	4
AT3G03680.1	C2 calcium/lipid-binding plant phosphoribosyltransferase family protein;	MADNVLRKLI	A	A	N.A.											0.0109649		1
AT3G03780.1	methionine synthase 2;Encodes a cytosolic methionine synthase, involved in methionine regeneration via the activated methyl cycle (or SAM cycle)	MASHIVGYPR	A	A	Full					0.999821		1	0.998502	0.000974075	2	0.963836	0.0359765	2
AT3G03910.1	glutamate dehydrogenase 3;GDH3 encodes a member of the glutamate dehydrogenease family. Its expression is upregulated in response to cytokinin and it may play a role in the control of nitrogen metabolism in leaf development.	MNALAATNRN	N	B	Full		0.99545	0.00443775	2	0.991062	0.0161851	4				0.997243	0.00135128	4
AT3G03960.1	TCP-1/cpn60 chaperonin family protein;	MVGMSMQPYG	V	Other	Not		0.0296855	0.007379	2
AT3G04120.1	glyceraldehyde-3-phosphate dehydrogenase C subunit 1;encodes cytosolic GADPH (C subunit) involved in the glycolytic pathway but also interacts with H2O2 potentially placing it in a signalling cascade induced by ROS.	MADKKIRIGI	A	A	N.A.											0.581683	0.103671	2
AT3G04600.1	Nucleotidylyl transferase superfamily protein;	MEVDKKDERE	E	B	Full		0.990181	0.012934	3	0.998157	0.00172802	3	0.9999	5.59888e-05	2	0.99995		1
AT3G04770.1	40s ribosomal protein SA B;	MAANGVATAG	A	A	Not		0.00848176		1
AT3G04790.1	Ribose 5-phosphate isomerase, type A protein;	MASLSFVSSS	A	A	Not	X	0.0996711		1							0.0101788	0.0021852	2
AT3G04840.1	Ribosomal protein S3Ae;	MAVGKNKRIS	A	A	Not		0.00436223	0.0019503	3	0.00552207	0.0034439	5				0.00578371	0.00207175	2
AT3G04920.1	Ribosomal protein S24e family protein;	MAEKAVTIRT	A	A	Full	X	0.99993		1	0.999781	7.4179e-05	5	0.578858	0.0306218	3	0.441193	0.0925016	3
AT3G05040.1	ARM repeat superfamily protein;Encodes member of importin/exportin family. Involved in timing of shoot maturation. Involved in miRNA transport. Mutants flower early and have small, curled leaves and reduced abundance of certain miRNA species.	MEDSNSTASN	E	B	Full		0.97767		1	0.999085	0.00124646	2
AT3G05070.1	CONTAINS InterPro DOMAIN/s: mRNA splicing factor, Cwf18 (InterPro:IPR013169); Has 292 Blast hits to 292 proteins in 153 species: Archae - 0; Bacteria - 0; Metazoa - 118; Fungi - 83; Plants - 38; Viruses - 11; Other Eukaryotes - 42 (source: NCBI BLink).	MASEDESIEQ	A	A	Partial	X	0.634553	0.00740768	3	0.152161		1				0.0784929		1
AT3G05420.1	acyl-CoA binding protein 4;Acyl-CoA binding protein with high affinity for oleoyl-CoA. Expressed in all plant organs. Involved in fatty acid transport.	MAMPRATSGP	A	A	Full		0.51099	0.485355	2	0.981896	0.0253943	2
AT3G05560.1	Ribosomal L22e protein family;	MSRGGAAVAK	S	A	Not		0.0150963	0.00282485	2							0.00304878		1
AT3G05590.1	ribosomal protein L18;Encodes cytoplasmic ribosomal protein L18.	MGIDLIAGGK	G	A	Not		0.0091659		1	0.0228185	0.00390798	5	0.0276167		1	0.0205736	0.00186804	2
AT3G05760.1	C2H2 and C2HC zinc fingers superfamily protein;	MASSNTTTGV	A	A	Full		0.999859		1
AT3G05910.1	Pectinacetylesterase family protein;	MVKLLLVGFV	V	Other	Not		0.0773994		1
AT3G06580.1	Mevalonate/galactokinase family protein;Encodes a protein with galactose kinase activity. The gene was shown to complement the yeast Ãgal1 mutant defective in the galactokinase gene GAL1.	MAKPEEVSVP	A	A	Not		0.00282885		1
AT3G06650.1	ATP-citrate lyase B-1;One of the two genes encoding subunit B of the trimeric enzyme ATP Citrate lyase	MATGQLFSRN	A	A	Full	X	0.998402	0.0017258	3	0.872586	0.0695022	5				0.815767	0.0969715	4
AT3G06670.1	binding;	MGAPEKSQSN	G	A	Not		0.0105719		1	0.0445451	0.00326378	3				0.013101		1
AT3G06700.1	Ribosomal L29e protein family;	MAKSKNHTAH	A	A	Not		0.0239788	0.000140866	2							0.0648929		1
AT3G07170.1	Sterile alpha motif (SAM) domain-containing protein;	MYADKLEAES	Y	Other	Full		0.993255	0.00116068	2
AT3G07230.1	wound-responsive protein-related;	MIYDVNSGLF	I	C	Not		0.00931966		1
AT3G08580.1	ADP/ATP carrier 1;mitochondrial ADP/ATP carrier	MVDQVQHPTI	V	Other	Not		0.0145454	0.00306221	3							0.0085459	0.0032549	2
AT3G08943.1	ARM repeat superfamily protein;	MAMEITQFLL	A	A	Full	X	0.997354	0.00190819	3	0.997119	0.00509339	5				0.409221	0.0723733	3
AT3G09440.1	Heat shock protein 70 (Hsp 70) family protein;	MAGKGEGPAI	A	A	Partial	X	0.247097		1							0.0523004	0.0316587	3
AT3G09660.1	minichromosome maintenance 8;	MGFYGGGSMA	G	A	Not					0.00641026		1	0.00508647		1
AT3G09740.1	syntaxin of plants 71;syntaxin of plants 71 (SYP71)	MTVIDILTRV	T	A	Not		0.0177215	0.00358795	3	0.019025	0.0070878	3	0.000984252		1	0.00423012		1
AT3G09840.1	cell division cycle 48;Encodes a cell division cycle protein, a member of AAA-type ATPases gene family. Expressed throughout the plant in regions of cell division. Within the cell, sub-cellular localization varies depending on the stage of the cell cycle.Mutants in which the expression of CDC48A is altered show defects in cytokinesis, cell expansion and cell differentiation.	MSTPAESSDS	S	A	Full		0.929961	0.0783726	4	0.986639	0.00801634	4	0.959444		1	0.965214		1
AT3G09860.1	unknown protein; Has 34 Blast hits to 34 proteins in 12 species: Archae - 0; Bacteria - 0; Metazoa - 0; Fungi - 0; Plants - 34; Viruses - 0; Other Eukaryotes - 0 (source: NCBI BLink).	MEKYFGNAYR	E	B	Full		0.984737		1
AT3G10020.1	unknown protein; FUNCTIONS IN: molecular_function unknown; INVOLVED IN: response to oxidative stress, anaerobic respiration; LOCATED IN: cellular_component unknown; EXPRESSED IN: 23 plant structures; EXPRESSED DURING: 13 growth stages; Has 47 Blast hits to 47 proteins in 12 species: Archae - 0; Bacteria - 0; Metazoa - 1; Fungi - 0; Plants - 46; Viruses - 0; Other Eukaryotes - 0 (source: NCBI BLin…	MQAVSVDETK	Q	Other	Full		0.995015		1	0.996472	0.00327921	3
AT3G10240.1	F-box and associated interaction domains-containing protein;	MEQQEEKRKI	E	B	N.A.											0.987944	0.00705972	3
AT3G11070.1	Outer membrane OMP85 family protein;	MANPTENLDA	A	A	N.A.											0.922688		1
AT3G11200.1	alfin-like 2;AL2 encodes a member of the Alfin-Like family of nuclear-localized PhD domain containing homeodomain proteins. Binds to H3K4 di or trimethylated DNA.	MAAAAVSSNP	A	A	Full	X	0.999923	4.19934e-05	4	0.999853	8.00043e-05	5				0.630375	0.109434	2
AT3G11270.1	Mov34/MPN/PAD-1 family protein;	MDVIKTQQIS	D	B	Full		0.999776	7.84139e-05	3	0.998405	0.00200279	5	0.999825	6.39776e-05	2	0.999966		1
AT3G11330.1	plant intracellular ras group-related LRR 9;Encodes PIRL9, a member of the Plant Intracellular Ras-group-related LRRs (Leucine rich repeat proteins). PIRLs are a distinct, plant-specific class of intracellular LRRs that likely mediate protein interactions, possibly in the context of signal transduction. PIRL1 (AT5G05850) and PIRL9 (AT3G11330) are genetically redundant and are required for differe…	MAAEPNPKNF	A	A	Full		0.986931	0.00437186	2
AT3G11400.1	eukaryotic translation initiation factor 3G1;One of the 2 genes that code for the G subunit of eukaryotic initiation factor 3 (EIF3).	MTIDSQQKTS	T	A	Not		0.0239625	0.00571226	3	0.0302297		1				0.0149524	0.00219731	2
AT3G11510.1	Ribosomal protein S11 family protein;	MSKRKTKEPK	S	A	Partial		0.11084		1
AT3G11630.1	Thioredoxin superfamily protein;Encodes a 2-Cys peroxiredoxin (2-Cys PrxA) that contains two catalytic Cys residues.	MASVASSTTL	A	A	Not		0.0860147	0.0211067	3				0.0333333		1	0.121536		1
AT3G11710.1	lysyl-tRNA synthetase 1;	MEGAADQTTK	E	B	Full		0.497393	0.487334	2	0.992506	0.00560433	2				0.993721		1
AT3G11820.1	syntaxin of plants 121;Encodes a syntaxin localized at the plasma membrane (SYR1, Syntaxin Related Protein 1, also known as SYP121, PENETRATION1/PEN1). SYR1/PEN1 is a member of the SNARE superfamily proteins. SNARE proteins are involved in cell signaling, vesicle traffic, growth and development. SYR1/PEN1 functions in positioning anchoring of the KAT1 K+ channel protein at the plasma membrane. Tr…	MNDLFSSSFS	N	B	Full	X				0.999436		1				0.907112		1
AT3G11930.1	Adenine nucleotide alpha hydrolases-like superfamily protein;	MAEEQAATAM	A	A	Full	X	0.981372	0.00361636	2	0.966703	0.0169125	5				0.336814		1
AT3G11940.1	ribosomal protein 5A;One of two genes encoding the ribosomal protein S5. Mutants have semi-dominant developmental phenotypes. Most cell-division processes are delayed or disturbed in the heterozygous mutant, and development is completely arrested at an early embryonic stage in the homozygous mutant.	MATAADVDAE	A	A	Full		0.989729	0.00603054	3	0.987953	0.00605554	3				0.987812	0.011359	4
AT3G12050.1	Aha1 domain-containing protein;	MAKFGEGDKR	A	A	Full	X	0.999911	1.95518e-05	3	0.999647	0.000442632	3				0.943218		1
AT3G12110.1	actin-11;Encodes an actin that is expressed predominantly during reproductive development.	MADGEDIQPL	A	A	Not		0.0221092		1							0.00725689		1
AT3G12345.1	unknown protein; LOCATED IN: chloroplast; Has 35333 Blast hits to 34131 proteins in 2444 species: Archae - 798; Bacteria - 22429; Metazoa - 974; Fungi - 991; Plants - 531; Viruses - 0; Other Eukaryotes - 9610 (source: NCBI BLink).	MAITPLRITN	A	A	Not		0.0169348		1
AT3G12490.1	cystatin B;Encodes a protein with cysteine proteinase inhibitor activity. Overexpression increases tolerance to abiotic stressors (i.e.salt,osmitic, cold stress).	MALVGGVGDV	A	A	Full	X	0.955396	0.0427263	4	0.970228	0.00479582	5	0.920119	0.04551	2	0.762093	0.0856665	3
AT3G12740.1	ALA-interacting subunit 1;Physically interacts with ALA3, and is required for the phospholipid translocase activity of ALA3.	MSSSNTPSSS	S	A	Full	X	0.985363	0.00321863	2	0.999619	0.000523567	2				0.593085		1
AT3G12780.1	phosphoglycerate kinase 1;nuclear phosphoglycerate kinase (PGK1)	MASAAASSAF	A	A	Not		0.00407166		1
AT3G12800.1	short-chain dehydrogenase-reductase B;	MDSPFKPDVV	D	B	Full		0.997203	0.00287587	3	0.998253	0.00338843	5				0.999623		1
AT3G12870.1	unknown protein; BEST Arabidopsis thaliana protein match is: unknown protein (TAIR:AT5G56120.1); Has 70 Blast hits to 70 proteins in 12 species: Archae - 0; Bacteria - 0; Metazoa - 0; Fungi - 0; Plants - 70; Viruses - 0; Other Eukaryotes - 0 (source: NCBI BLink).	MASDQSTNPP	A	A	Not					0.00509424		1	0.00412608	0.00320018	3
AT3G13470.1	TCP-1/cpn60 chaperonin family protein;	MASTFTATSS	A	A	Partial		0.327761		1
AT3G13580.1	Ribosomal protein L30/L7 family protein;	MTEAESKTVV	T	A	Partial		0.237982		1	0.273823		1
AT3G13920.1	eukaryotic translation initiation factor 4A1;eukaryotic translation initiation factor 4A-1	MAGSAPEGTQ	A	A	Full	X	0.99807	0.00106658	3	0.999549	0.000382586	5				0.258018	0.0848635	4
AT3G14067.1	Subtilase family protein;	MAKLSLSSIF	A	A	Not		0.0833333		1
AT3G14110.1	Tetratricopeptide repeat (TPR)-like superfamily protein;Encodes a novel coiled-coil, TPR domain containing protein that is localized to the chloroplast membrane and is involved in chlorophyll biosynthesis. Mutants accumulate protochlorophyllide, an intermediate in the chlorophyll biosynthesis pathway, in dark and release singlet oxygen in plastids in a controlled and non-invasive manner upon a da…	MAALIRCCSS	A	A	Not		0.00974659		1
AT3G14415.1	Aldolase-type TIM barrel family protein;	MEITNVTEYD	E	B	Not		0.0572128	0.0256372	2	0.0488759		1				0.0374213	0.0113592	2
AT3G14420.1	Aldolase-type TIM barrel family protein;	MEITNVTEYD	E	B	Not		0.0328588	0.0333275	3	0.0217014		1				0.0149051	0.011157	2
AT3G15110.1	unknown protein; FUNCTIONS IN: molecular_function unknown; INVOLVED IN: biological_process unknown; LOCATED IN: chloroplast thylakoid membrane; EXPRESSED IN: 20 plant structures; EXPRESSED DURING: 13 growth stages; CONTAINS InterPro DOMAIN/s: Protein of unknown function DUF3082 (InterPro:IPR021434); Has 77 Blast hits to 77 proteins in 38 species: Archae - 0; Bacteria - 37; Metazoa - 0; Fungi - 0;…	MLVLQSHQCL	L	C	Not		0.0534759		1
AT3G15820.1	phosphatidic acid phosphatase-related / PAP2-related;Functions as phosphatidylcholine:diacylglycerol cholinephosphotransferase, a major reaction for the transfer of 18:1 into phosphatidylcholine for desaturation and also for the reverse transfer of 18:2 and 18:3 into the triacylglycerols synthesis pathway	MSAAAAETDV	S	A	Full		0.999919		1	0.904568		1
AT3G15970.1	NUP50 (Nucleoporin 50 kDa) protein;	MGDSDNAIPF	G	A	Full		0.999655		1
AT3G16000.1	MAR binding filament-like protein 1;encodes a DNA-binding protein that binds to plastid DNA non-specifically and is associated with nucleoids and thylakoid membranes. The expression of the gene is correlated with the development of thylakoid membranes.	MGFLIGGSCF	G	A	N.A.											0.00857633		1
AT3G16050.1	pyridoxine biosynthesis 1.2;Encodes a protein with pyridoxal phosphate synthase activity whose transcripts were detected mostly in roots and accumulate during senescence. The protein was found in very low abundance, which prevented a specific localisation.	MADQAMTDQD	A	A	Full		0.999913		1				0.999889		1	0.999919	6.186e-05	4
AT3G16240.1	delta tonoplast integral protein;Delta tonoplast intrinsic protein, functions as a water channel and ammonium (NH3) transporter. Highly expressed in flower, shoot, and stem. Expression shows diurnal regulation and is induced by ammonium (NH3). Protein localized to vacuolar membrane.	MAGVAFGSFD	A	A	Not		0.0905669	0.018686	3	0.195224	0.0178503	4
AT3G16400.1	nitrile specifier protein 1;Encodes a nitrile-specifier protein NSP1 responsible for constitutive and herbivore-induced simple nitrile formation in rosette leaves. NSP1 is one out of five (At3g16400/NSP1, At2g33070/NSP2, At3g16390/NSP3, At3g16410/NSP4 and At5g48180/NSP5) A. thaliana epithiospecifier protein (ESP) homologues that promote simple nitrile, but not epithionitrile or thiocyanate format…	MAQKLEAKGG	A	A	Full	X	0.974016	0.0130779	3	0.959352		1				0.766695		1
AT3G16470.1	Mannose-binding lectin superfamily protein;JA-responsive gene	MAKKLEAQGG	A	A	Partial	X	0.751301	0.0099884	3	0.773733	0.00493175	4	0.12809		1	0.0640243	0.0248329	4
AT3G16530.1	Legume lectin family protein;Lectin like protein whose expression is induced upon treatment with chitin oligomers.	MQIHKLCFLV	Q	Other	N.A.											0.0019516		1
AT3G16700.1	Fumarylacetoacetate (FAA) hydrolase family;	MATSMIQRLF	A	A	Full	X	0.998371	0.00156837	2	0.99285	0.0106771	5				0.818597	0.0464554	2
AT3G17880.1	tetraticopeptide domain-containing thioredoxin;Encodes a thioredoxin-like disulfide reductase. The protein interacts with the yeast Hsp70 protein Ssb2 in vitro. This interaction is sensitive to the redox status of the thioredoxin domain of AtTDX.	MVDAIQVAEL	V	Other	Full		0.977361	0.0201488	2	0.97738	0.00871769	4
AT3G18130.1	receptor for activated C kinase 1C;Encodes a protein with similarity to mammalian RACKs. RACKs function to shuttle activated protein kinase C to different subcellular sites and may also function as a scaffold through physical interactions with other proteins. RACK1C has no phenotype on its own and probably acts redundantly with RACK1A and RACK1B.	MAEGLVLKGI	A	A	Full					0.999748	0.000225294	5
AT3G18190.1	TCP-1/cpn60 chaperonin family protein;	MAAVAAPMAS	A	A	Full	X	0.999737	0.000122391	3	0.999747	0.000235984	5	0.956446	0.00737356	3	0.82829	0.0931196	3
AT3G18480.1	CCAAT-displacement protein alternatively spliced product;This gene is predicted to encode a protein that functions as a Golgi apparatus structural component, known as a golgin in mammals and yeast. A fluorescently-tagged version of CASP co-localizes with Golgi markers, and this localization appears to require the C-terminal (565â689aa) portion of the protein. The protein is inserted into a memb…	MEVSQDGSER	E	B	Full		0.996244		1	0.996556	0.00555748	3				0.999921		1
AT3G18640.1	Zinc finger C-x8-C-x5-C-x3-H type family protein;	MEMSGLGRKR	E	B	N.A.											0.999373		1
AT3G18890.1	NAD(P)-binding Rossmann-fold superfamily protein;	MEGTCFLRGQ	E	B	Partial		0.768734	0.00209786	2	0.801558	0.0248237	3				0.818666		1
AT3G19010.1	2-oxoglutarate (2OG) and Fe(II)-dependent oxygenase superfamily protein;	MEDLDPTYIQ	E	B	Full		0.996807		1							0.996138	0.0013157	4
AT3G19090.1	RNA-binding protein;	MAQMQREEVE	A	A	N.A.											0.99988		1
AT3G19340.1	Protein of unknown function (DUF3754);	MAEQHNKEVI	A	A	Full		0.985843		1
AT3G19450.1	GroES-like zinc-binding alcohol dehydrogenase family protein;Encodes a catalytically active cinnamyl alcohol dehydrogenase which uses p-coumaryl aldehyde as a preferred substrate. It can also use caffeyl, coniferyl and d-hydroxyconiferyl aldehydes as substrates.	MGSVEAGEKK	G	A	Full		0.987147		1
AT3G19490.1	sodium:hydrogen antiporter 1;member of Na+/H+ antiporter-Putative family	MAVFPIGSHF	A	A	Partial		0.141583		1	0.193758	0.011041	3				0.213083		1
AT3G19820.1	cell elongation protein / DWARF1 / DIMINUTO (DIM);Involved in the conversion of the early brassinosteroid precursor 24-methylenecholesterol to campesterol. Brassinosteroids affect cellular elongation. Mutants have dwarf phenotype. DWF1 is a Ca2+-dependent calmodulin-binding protein.	MSDLQTPLVR	S	A	Not		0.0232019		1	0.272257		1
AT3G19930.1	sugar transporter 4;Encodes a sucrose hydrogen symporter that is induced by wounding.	MAGGFVSQTP	A	A	N.A.											0.0112372		1
AT3G20050.1	T-complex protein 1 alpha subunit;Encodes a putative cytoplasmic chaperonin that is similar to mouse Tcp-1 (t complex polypeptide 1).	MSISAQNPDI	S	A	Full	X	0.999228	0.000875409	3	0.993301	0.00821698	5	0.586275	0.00240602	2	0.434773	0.0945743	3
AT3G20410.1	calmodulin-domain protein kinase 9;calmodulin-domain protein kinase CDPK isoform 9 (CPK9)	MGNCFAKNHG	G	A	Not		0.0184434		1
AT3G20560.1	PDI-like 5-3;Encodes a protein disulfide isomerase-like (PDIL) protein, a member of a multigene family within the thioredoxin (TRX) superfamily. Unlike several other PDI family members, transcript levels for this gene are not up-regulated in response to three different chemical inducers of ER stress (dithiothreitol, beta-mercaptoethanol, and tunicamycin).	MVSSTKLKSV	V	Other	Not		0.026738		1
AT3G20920.1	translocation protein-related;	MKKPVGAEKK	K	Other	Full		0.997128	0.0036822	3	0.995562	0.0087426	5				0.998772		1
AT3G21220.1	MAP kinase kinase 5;Encodes a mitogen-activated kinase kinase, dual specific protein kinase that is expressed in vegetative tissues and floral buds. Involved in innate immunity. This protein activates MPK3/MPK6 and early-defense genes redundantly with MKK4.In plants with both MKK5 and MKK6 levels reduced by RNAi plants, floral organs do not abscise suggestion a role for both proteins in mediating…	MKPIQSPSGV	K	Other	Full		0.994369	0.00143816	2	0.996995	0.00290598	5
AT3G21480.1	BRCT domain-containing DNA repair protein;	MAKSNQNFSP	A	A	N.A.											0.95348		1
AT3G21610.1	Acid phosphatase/vanadium-dependent haloperoxidase-related protein;	MDEVMTAADV	D	B	Full		0.985579	0.00956898	3	0.999864		1				0.998832		1
AT3G21650.1	Protein phosphatase 2A regulatory B subunit family protein;Encodes protein phosphatase 2A (PP2A) B'zeta subunit. Targeted to mitochondria.	MIKQIFGKLP	I	C	Full		0.987323		1
AT3G22230.1	Ribosomal L27e protein family;	MVKFLKQNKA	V	Other	Not		0.0228519		1							0.0141123		1
AT3G22480.1	prefoldin 2;	MASKSGSGGL	A	A	Full		0.949561	0.0412373	3	0.999934		1				0.994047		1
AT3G22630.1	20S proteasome beta subunit D1;Encodes 20S proteasome beta subunit PBD1 (PBD1).	MECVFGLVGN	E	B	Full		0.974621		1							0.999286		1
AT3G23370.1	RNA-binding (RRM/RBD/RNP motifs) family protein;	MAIARLLSPK	A	A	Full		0.999365	0.000216725	2							0.998922	0.000918507	3
AT3G23400.1	Plastid-lipid associated protein PAP / fibrillin family protein;	MATSSTFSSL	A	A	Not		0.0249928	0.0182224	2							0.0384608	0.0240392	2
AT3G23490.1	cyanase;cyanase	MEAAKKQSVT	E	B	Full		0.965521		1
AT3G23660.1	Sec23/Sec24 protein transport family protein;	MAETANTDLE	A	A	Full		0.995974	0.00247891	2
AT3G23810.1	S-adenosyl-l-homocysteine (SAH) hydrolase 2;	MALLVEKTSS	A	A	Full	X	0.999301	0.000601658	2	0.999914	1.57993e-05	5	0.59747	0.11226	4	0.367356	0.0841517	3
AT3G24090.1	glutamine-fructose-6-phosphate transaminase (isomerizing)s;sugar binding;transaminases;	MCGIFAYLNF	C	Other	N.A.											0.00990982		1	0
AT3G24650.1	AP2/B3-like transcriptional factor family protein;Homologous to the maize transcription factor Viviparous-1. Full length ABI3 protein binds to the highly conserved RY motif [DNA motif CATGCA(TG)], present in many seed-specific promoters, and the B3 domains of this transcription factor is necessary for the specific interaction with the RY element. Transcriptional activity of ABI3 requires the B3 D…	MKSLHVAANA	K	Other	N.A.											0.65445		1
AT3G24830.1	Ribosomal protein L13 family protein;	MVSGSGICSK	V	Other	Not		0.00813008		1
AT3G25545.1	unknown protein; FUNCTIONS IN: molecular_function unknown; INVOLVED IN: biological_process unknown; LOCATED IN: cellular_component unknown; EXPRESSED IN: 23 plant structures; EXPRESSED DURING: 13 growth stages; Has 38 Blast hits to 38 proteins in 14 species: Archae - 0; Bacteria - 0; Metazoa - 0; Fungi - 0; Plants - 38; Viruses - 0; Other Eukaryotes - 0 (source: NCBI BLink).	MEDVLTENPP	E	B	Partial	X	0.810499	0.16862	3	0.789452	0.23152	2				0.684416		1
AT3G25770.1	allene oxide cyclase 2;Encodes allene oxide cyclase. One of four genes in Arabidopsis that encode this enzyme, which catalyzes an essential step in jasmonic acid biosynthesis. Gene expression is induced during senescence, a process that involves jasmonic acid signalling pathway. Note: Nomenclature for Arabidopsis allene oxide cyclase 2 (AOC2, AT3G25770) gene is based on Stenzel et al. 2003 Plant …	MASSAVSLQS	A	A	Not		0.0522708	0.0046005	3							0.0534337	0.00637489	2
AT3G25920.1	ribosomal protein L15;encodes a plastid ribosomal protein CL15, a constituent of the large subunit of the ribosomal complex	MATPLSISSN	A	A	N.A.											0.0772201		1
AT3G26070.1	Plastid-lipid associated protein PAP / fibrillin family protein;	MALPSCLKTG	A	A	Partial		0.534845		1
AT3G26380.1	Melibiase family protein;	MTGLSVEKTG	T	A	Not		0.00170999		1	0.00235829	0.000765231	2
AT3G26450.1	Polyketide cyclase/dehydrase and lipid transport superfamily protein;	MATSGTYVTQ	A	A	Full		0.992159	0.00282777	3							0.955628	0.00260267	2
AT3G26590.1	MATE efflux family protein;	MAKDKDITET	A	A	Partial	X	0.510716	0.031789	2	0.578125	0.032092	2				0.069541		1
AT3G26900.1	shikimate kinase like 1;	MEIFSASASL	E	B	Not		0.0430663		1	0.0759301		1
AT3G27080.1	translocase of outer membrane 20 kDa subunit 3;Component of the TOM complex involved in transport of nuclear-encoded mitochondrial proteins	MDTETEFDRI	D	B	Full		0.999783	9.24598e-05	2	0.999905	5.19564e-05	3				0.999913		1
AT3G27830.1	ribosomal protein L12-A;50S ribosomal protein L12-A	MASTTLSIAT	A	A	N.A.											0.00662691		1
AT3G27890.1	NADPH:quinone oxidoreductase;Encodes NAD(P)H:quinone reductase which is an FMN binding protein that catalyzes the reduction of quinone substrates to hydroquinones.The enzyme activity was confirmed by in vitro assay.	MEAVTAIKPL	E	B	Full		0.999343	0.000612915	3	0.999407	0.000370791	2				0.999825		1
AT3G28030.1	5'-3' exonuclease family protein;Required for repair of pyrimidine-pyrimidinone (6-4) dimers.	MGVQGLWELL	G	A	Not		0.000772798		1	0.00119646		1
AT3G28670.1	oxidoreductase, zinc-binding dehydrogenase family protein;	MVKAVVGEDT	V	Other	Not		0.00993868	0.00844013	3							0.0373134		1
AT3G29350.1	histidine-containing phosphotransmitter 2;Encodes AHP2, one of the six Arabidopsis thaliana histidine phosphotransfer proteins (AHPs). AHPs function in His-to-Asp phosphorelay signal transduction and as redundant positive regulators of cytokinin signaling. Members of the AHP gene family include: AT3G21510 (AHP1), AT3G29350 (AHP2), AT5G39340 (AHP3), AT3G16360 (AHP4), AT1G03430 (AHP5) and AT1G80100…	MDALIAQLQR	D	B	N.A.											0.999902		1
AT3G30390.1	Transmembrane amino acid transporter family protein;Encodes a putative amino acid transporter.	MTVVGDVAPI	T	A	Not	X	0.0536687	0.0290443	2							0.00951475		1
AT3G42050.1	vacuolar ATP synthase subunit H family protein;	MDQAELSIEQ	D	B	Full	X	0.983658	0.0115873	3	0.995953	0.00513034	5				0.504713	0.495106	2
AT3G42170.1	BED zinc finger ;hAT family dimerisation domain;transposase-like gene with conserved domains from the family of hAT transposases that includes hobo from Drosophila melanogaster, Activator (Ac) from maize, and Tam3 from snapdragon but lacks several amino acids known to be essential for Ac transposition5. The DAYSLEEPER gene lacks 8 bp duplications and TIRs (a common feature of transcriptionally si…	MEVYNDDTEM	E	B	Full		0.992253		1	0.999923	7.37906e-05	4
AT3G42790.1	alfin-like 3;AL3 encodes a member of the Alfin-Like family of nuclear-localized PhD domain containing homeodomain proteins. Binds to H3K4 di or trimethylated DNA.	MEGGAALYNP	E	B	Full		0.998998	0.000436566	3	0.998764	0.0020496	3				0.989286		1
AT3G43240.1	ARID/BRIGHT DNA-binding domain-containing protein;	MFHGQGFSRN	F	C	Not		0.00924342	0.00826971	2
AT3G43300.1	HOPM interactor 7;AtMIN7 is an immunity associated Arabidopsis protein targeted by HopM1, a conserved Pseudomonas syringae virulence protein. AtMIN7 encodes one of the eight members of the Arabidopsis adenosine diphosphate (ADP) ribosylation factor (ARF) guanine nucleotide exchange factor (GEF) protein family. The AFR GEF proteins are key components of the vesicle trafficking system in eukaryotic…	MAAGGFLTRA	A	A	Full	X	0.999814	0.000105731	3	0.994889	0.00695401	2				0.562612	0.0182763	2
AT3G43790.1	zinc induced facilitator-like 2;	MADDESRTIL	A	A	N.A.											0.999894		1
AT3G44190.1	FAD/NAD(P)-binding oxidoreductase family protein;	MEKTESVSGK	E	B	Full		0.981846		1	0.999145		1				0.988934		1
AT3G44300.1	nitrilase 2;Encodes an enzyme that catalyzes the hydrolysis of indole-3-acetonitrile (IAN) to indole-3-acetic acid (IAA) (nitrile aminohydrolase, EC 3.5.5.1) and IAN to indole-3-acetamide (IAM) at lower levels. Mutants have reduced sensitivity to IAN and are sensitive to IAA. This enzyme likely participates in other non-auxin-related metabolic pathways.	MSTSENTPFN	S	A	Full		0.990574		1							0.966185	0.0187939	2
AT3G44310.1	nitrilase 1;Mutants are resistant to indole-3-acetonitrile (IAN). NIT1 catalyzes the terminal activation step in indole-acetic acid biosynthesis. Predominantly expressed isoform of nitrilase isoenzyme family. Aggregation of NIT1 in cells directly abutting wound sites is one of the earliest events associated with wound and herbicide-induced cell death. The protein undergoes thiolation following tr…	MSSTKDMSTV	S	A	Full					0.989857	0.00834701	5				0.982087		1
AT3G44540.1	fatty acid reductase 4;Encodes a member of the eight-member gene family encoding alcohol-forming fatty acyl-CoA reductases (FARs) identified in Arabidopsis thaliana. Three of the FARs, FAR1 (At5g22500), FAR4 (At3g44540) and FAR5 (At3g44550), are shown to generate the fatty alcohols found in root, seed coat, and wound-induced leaf tissue.	MDSNCIQFLH	D	B	Full		0.99954		1
AT3G44820.1	Phototropic-responsive NPH3 family protein;	MSPVAKVSEF	S	A	Not		0.0361925		1
AT3G44860.1	farnesoic acid carboxyl-O-methyltransferase;Encodes a farnesoic acid carboxyl-O-methyltransferase.	MSTSFTMIGG	S	A	Full		0.99845	0.0019981	3	0.928938	0.00657148	2				0.999552		1
AT3G44880.1	Pheophorbide a oxygenase family protein with Rieske [2Fe-2S] domain;Encodes a pheide a oxygenase (PAO). Accelerated cell death (acd1) mutants show rapid, spreading necrotic responses to both virulent and avirulent Pseudomonas syringae pv. maculicola or pv. tomato pathogens and to ethylene.	MSVVLLSSTS	S	A	Full		0.967062		1	0.945519		1
AT3G44920.1	cation/H+ exchanger 11;member of Putative Na+/H+ antiporter family	MNTTTYIGHC	N	B	Not		0.00783426	0.00329912	2	0.00362056	0.00258165	4
AT3G45030.1	Ribosomal protein S10p/S20e family protein;	MATAYQPMKP	A	A	Full	X	0.986033	0.0151319	3							0.892788	0.034787	2
AT3G45140.1	lipoxygenase 2;Chloroplast lipoxygenase required for wound-induced jasmonic acid accumulation in Arabidopsis.Mutants are resistant to Staphylococcus aureus and accumulate salicylic acid upon infection.	MYCRESLSSL	Y	Other	Not		0.0131343	0.00442683	3	0.00736208	0.00506295	3	0.00656599		1	0.00999366	0.00374137	4
AT3G45450.1	Double Clp-N motif-containing P-loop nucleoside triphosphate hydrolases superfamily protein;	MFERFTEKAI	F	C	Not		0.0111669		1
AT3G45780.1	phototropin 1;Blue-light photoreceptor. Contains a light activated serine-threonine kinase domain and LOV1 and LOV2 repeats. Mutants are defective in blue-light response. Mediates blue light-induced growth enhancements. PHOT1 and PHOT2 mediate blue light-dependent activation of the plasma membrane H+-ATPase in guard cell protoplasts. PHOT1 undergoes blue-light-dependent autophosphorylation. At le…	MEPTEKPSTK	E	B	Full		0.999271	0.00059489	3	0.974273	0.0571345	5	0.973757		1	0.97375	0.0339391	3
AT3G46440.1	UDP-XYL synthase 5;encodes a protein similar to UDP-glucuronic acid decarboxylase. UDP-glucuronic acid decarboxylase produces UDP-xylose, which is a substrate for many cell wall carbohydrates including hemicellulose and pectin. UDP-xylose is also known to feedback regulate several cell wall biosynthetic enzymes.	MASSDKQTSP	A	A	Full		0.994332	0.00346665	3	0.991687	0.00529057	5				0.992662		1
AT3G46560.1	Tim10/DDP family zinc finger protein;Encodes a small zinc finger-like protein that is a component of the mitochondrial protein import apparatus.	MDASMMAGLD	D	B	Full		0.938174		1							0.990105		1
AT3G46670.1	UDP-glucosyl transferase 76E11;	MEEKPAGRRV	E	B	Full		0.999948		1	0.999971	1.62625e-05	2
AT3G46780.1	plastid transcriptionally active 16;	MASSSTSFPL	A	A	Not		0.0106762	0.00321424	3
AT3G47070.1	LOCATED IN: thylakoid, chloroplast thylakoid membrane, chloroplast, chloroplast envelope; EXPRESSED IN: 22 plant structures; EXPRESSED DURING: 13 growth stages; CONTAINS InterPro DOMAIN/s: Thylakoid soluble phosphoprotein TSP9 (InterPro:IPR021584); Has 37 Blast hits to 37 proteins in 10 species: Archae - 0; Bacteria - 0; Metazoa - 0; Fungi - 0; Plants - 37; Viruses - 0; Other Eukaryotes - 0 (sour…	MVSSLLMSFA	V	Other	Not		0.000876593	0.000876563	2
AT3G47590.1	alpha/beta-Hydrolases superfamily protein;	MRTLLHNFNF	R	Other	Full		0.998607	0.00130839	3	0.999914	4.63482e-05	3				0.99669	0.00319322	2
AT3G48030.1	hypoxia-responsive family protein / zinc finger (C3HC4-type RING finger) family protein;	MSSVEPDMED	S	A	Full		0.992335	0.000166911	2	0.990727		1
AT3G48090.1	alpha/beta-Hydrolases superfamily protein;Component of R gene-mediated disease resistance in Arabidopsis thaliana with homology to eukaryotic lipases.	MAFEALTGIN	A	A	Full		0.996531		1	0.998151		1
AT3G48530.1	SNF1-related protein kinase regulatory subunit gamma 1;	MATVPEIKIM	A	A	N.A.											0.999843		1
AT3G48560.1	chlorsulfuron/imidazolinone resistant 1;Catalyzes the formation of acetolactate from pyruvate, the first step in valine and isoleucine biosynthesis. Requires FAD, thiamine pyrophosphate and Mg. Inhibited by the sulphonylurea herbicide, chlorsulphuron, and the imidazolinone herbicide, imazapyr. The obtained crystal structure of acetohydroxyacid synthase AHAS, EC 2.2.1.6)in complex with herbicides …	MAAATTTTTT	A	A	N.A.											0.985096		1
AT3G48720.1	HXXXD-type acyl-transferase family protein;	MVASSEFIVT	V	Other	Not		0.0821118	0.0741626	2
AT3G48730.1	glutamate-1-semialdehyde 2,1-aminomutase 2;	MAATLTGSGI	A	A	Not		0.018498		1
AT3G48960.1	Ribosomal protein L13e family protein;	MKHNNVIPNG	K	Other	N.A.											0.00654022		1
AT3G48990.1	AMP-dependent synthetase and ligase family protein;	MDSDTLSGLL	D	B	Full		0.977692	0.0162686	3	0.995068	0.00453356	5	0.984853	0.000271582	2	0.996842	0.00196233	4
AT3G49010.1	breast basic conserved 1;Encodes 60S ribosomal protein L13. Homolog of human breast basic conserved 1 (BBC1).	MKHNNVIPNG	K	Other	Full		0.993968		1
AT3G49030.1	FBD, F-box and Leucine Rich Repeat domains containing protein;	MEQQLKTDGL	E	B	Full		0.999921		1				0.999954	1.19989e-05	2
AT3G49060.1	U-box domain-containing protein kinase family protein;	MGEIGGEELV	G	A	N.A.											0.123001		1
AT3G49120.1	peroxidase CB;Class III peroxidase Perx34. Expressed in roots, leaves and stems. Located in the cell wall. Involved in cell elongation. Expression activated by light. May play a role in generating H2O2 during defense response.	MHFSSSSTSS	H	Other	Not		0.0389105		1
AT3G49560.1	Mitochondrial import inner membrane translocase subunit Tim17/Tim22/Tim23 family protein;	MVVGGGGEGD	V	Other	Not		0.03861		1
AT3G49910.1	Translation protein SH3-like family protein;	MKYNPRVTSS	K	Other	Not		0.0130856		1							0.00595501	0.00117242	3
AT3G49940.1	LOB domain-containing protein 38;	MSCNGCRVLR	S	A	Not					0.0091463	0.00440758	3	0.00801925		1	0.00608273		1
AT3G50210.1	2-oxoglutarate (2OG) and Fe(II)-dependent oxygenase superfamily protein;	MATDFKSLPV	A	A	Full		0.964097		1
AT3G50820.1	photosystem II subunit O-2;Encodes a protein which is an extrinsic subunit of photosystem II and which has been proposed to play a central role in stabilization of the catalytic manganese cluster. In <i>Arabidopsis thaliana</i> the PsbO proteins are encoded by two genes: <i>psbO1</i> and <i>psbO2</i>. PsbO2 is the minor isoform in the wild-type. Mutants defective in this gene have been shown to b…	MATSLQAAAT	A	A	Not		0.00902016	0.000458515	2				0.0102473	0.00836785	4	0.00612463	0.000798184	4
AT3G51250.1	Senescence/dehydration-associated protein-related;	MNPSHGGDDK	N	B	N.A.											0.970478		1
AT3G51460.1	Phosphoinositide phosphatase family protein;Encodes RHD4 (ROOT HAIR DEFECTIVE4), a phosphatidylinositol-4-phosphate phosphatase required for root hair development.	METVDSRNKL	E	B	Partial		0.137722		1							0.0965065		1
AT3G51800.1	metallopeptidase M24 family protein;putative nuclear DNA-binding protein G2p (AtG2) mRNA,	MSSDDERDEK	S	A	Not		0.0190252	0.00335615	2
AT3G51840.1	acyl-CoA oxidase 4;Encodes a short-chain acyl-CoA oxidase, which catalyzes the first step of peroxisomal fatty acid beta-oxidation during early, post-germinative growth in oilseed species. Null mutants virtually lack short-chain acyl-CoA and are resistant to 2,4-dichlorophenoxybutyric acid, which is converted to the herbicide and auxin analogue 2,4-dichlorophenoxyacetic acid by beta-oxidation. De…	MAVLSSADRA	A	A	Partial	X	0.189243	0.00492797	3	0.249759	0.0182982	3				0.018423	0.0103674	3
AT3G51890.1	Clathrin light chain protein;	MSSTLSNEES	S	A	Partial		0.743404	0.366985	4							0.997203		1
AT3G52140.1	tetratricopeptide repeat (TPR)-containing protein;	MAGKSNKSKA	A	A	Not	X	0.0809289	0.00381751	3	0.146953	0.0220728	5				0.0256	0.00409455	4
AT3G52155.1	Phosphoglycerate mutase family protein;	MLSLQCLPPF	L	C	Partial		0.859771		1	0.807428		1
AT3G52230.1	unknown protein; FUNCTIONS IN: molecular_function unknown; INVOLVED IN: biological_process unknown; LOCATED IN: chloroplast outer membrane, chloroplast thylakoid membrane, chloroplast, chloroplast envelope; EXPRESSED IN: 24 plant structures; EXPRESSED DURING: 13 growth stages; Has 29 Blast hits to 29 proteins in 12 species: Archae - 0; Bacteria - 0; Metazoa - 3; Fungi - 0; Plants - 26; Viruses - …	MAEEAQVDRS	A	A	Full	X	0.998424	0.00203135	3	0.999348	0.00133104	5	0.78517	0.0624537	4	0.607325	0.115982	4
AT3G52300.1	ATP synthase D chain, mitochondrial;	MSGAGKKIAD	S	A	Full		0.998862	9.4002e-05	3	0.993652	0.00491701	5	0.989032		1	0.994814	0.00447544	4
AT3G52560.1	ubiquitin E2 variant 1D-4;MMZ4/UEV1D encodes a protein that may play a role in DNA damage responses and error-free post-replicative DNA repair by participating in lysine-63-based polyubiquitination reactions. UEV1D can form diubiquitin and triubiquitin chains in combination with UBC13A/UBC35 in vitro. It can also functionally complement an mms2 mutation in budding yeast, both by increasing mms2 m…	MTLGSGGSSV	T	A	Not		0.0155405	0.00104286	3	0.0285796	0.00788202	3				0.00513875		1
AT3G52670.1	FBD, F-box, Skp2-like and Leucine Rich Repeat domains containing protein;	MRNQGFTKED	R	Other	N.A.											0.999925	3.14952e-05	2
AT3G52930.1	Aldolase superfamily protein;	MSAFTSKFAD	S	A	Full					0.974754		1				0.994799		1
AT3G52950.1	CBS / octicosapeptide/Phox/Bemp1 (PB1) domains-containing protein;	MSTQATGPSS	S	A	Full		0.99142		1	0.999621	5.01665e-05	2
AT3G53420.1	plasma membrane intrinsic protein 2A;a member of the plasma membrane intrinsic protein subfamily PIP2. localizes to the plasma membrane and exhibits water transport activity in Xenopus oocyte. expressed specifically in the vascular bundles and protein level increases slightly during leaf dev. When expressed in yeast cells can conduct hydrogen peroxide into those cells.	MAKDVEAVPG	A	A	Partial	X	0.288126	0.00502558	4	0.327316	0.0127301	5	0.0452304	0.0171115	4	0.022696	0.00454416	4
AT3G53460.1	chloroplast RNA-binding protein 29;Encodes a nuclear gene with a consensus RNA-binding domain that is localized to the chloroplast.	MSASASSLSA	S	A	Not		0.000374813		1							0.000192891	5.56794e-05	2
AT3G53870.1	Ribosomal protein S3 family protein;	MTTQISKKRK	T	A	Full	X	0.999955	1.39986e-05	3	0.999829	0.000163778	5	0.690497	0.00672269	2	0.533411	0.112077	4
AT3G53890.1	Ribosomal protein S21e ;	MENDAGQVTE	E	B	Full		0.996465	0.00231458	3	0.998095	0.0017085	5				0.998253		1
AT3G53900.1	uracil phosphoribosyltransferase;Encodes UPP, a plastidial uracil phosphoribosyltransferase (UPRT) involved in uracil salvage. Loss-of-function mutation causes dramatic growth retardation, a pale-green to albino phenotype, abnormal root morphology and chloroplastic disorders.	MAASEASING	A	A	Partial		0.286042	0.0397971	2							0.337952		1
AT3G53970.1	proteasome inhibitor-related;	MANSQTVMAM	A	A	Full	X	0.999369	0.000503864	2							0.438789		1
AT3G54050.1	high cyclic electron flow 1;Encodes HCEF1 (High Cyclic Electron Flow 1). Mutant phenotype: constitutively elevated electron flow (CEFI).	MAATAATTTS	A	A	Not		0.0269086	0.0202654	3							0.0118094	0.000748679	2
AT3G54170.1	FKBP12 interacting protein 37;Encodes protein that binds FKBP12. This interaction is disrupted by FK506 but not by cyclosporin A.	MEFSSQDDDF	E	B	Full		0.999956		1	0.989377	0.00446086	4				0.994348		1
AT3G54820.1	plasma membrane intrinsic protein 2;5;	MTKEVVGDKR	T	A	Not		0.0552518	0.0170547	2	0.0791498	0.00673502	3
AT3G54860.1	Sec1/munc18-like (SM) proteins superfamily;Homologous to yeast VPS33. Forms a complex with VCL1 and AtVPS11. Involved in vacuolar biogenesis.	MAQIPSLENA	A	A	Full		0.989511		1
AT3G55360.1	3-oxo-5-alpha-steroid 4-dehydrogenase family protein;Enoyl-CoA reductase is involved in all very long chain fatty acids (VLCFA) elongation reactions that are required for cuticular wax, storage lipid and sphingolipid metabolism. The protein is located in the ER, but in contrast to its yeast homolog TSC13 is not particularly enriched in the nuclear envelope-vacuole junction. Mutants in this gene s…	MKVTVVSRSG	K	Other	Not		0.00884525	0.000158271	3	0.00654239	0.00140753	4	0.00638978		1	0.00704195	0.00308156	2
AT3G55410.1	2-oxoglutarate dehydrogenase, E1 component;	MVWFRAGSSV	V	Other	Not		0.000727761	0.000474596	2							0.00375876	0.00165836	2
AT3G55520.1	FKBP-like peptidyl-prolyl cis-trans isomerase family protein;	MGDAIDLSGD	G	A	Full		0.983874		1
AT3G56070.1	rotamase cyclophilin 2;rotamase cyclophilin 2 (ROC2) exhibiting peptidyl-prolyl cis-trans isomerase activity involved in signal transduction.	MANPKVFFDI	A	A	Full	X	0.98912		1							0.572115		1
AT3G56130.1	biotin/lipoyl attachment domain-containing protein;	MASSAALGSL	A	A	Not		0.0358287	0.0108726	3	0.0372129	0.00691879	2				0.071582		1
AT3G56150.1	eukaryotic translation initiation factor 3C;member of eIF3c - eukaryotic initiation factor 3c	MTSRFFTQVG	T	A	Full		0.995019		1	0.994533	0.00577056	5	0.993838		1
AT3G56750.1	unknown protein; BEST Arabidopsis thaliana protein match is: unknown protein (TAIR:AT2G41150.2); Has 128 Blast hits to 128 proteins in 16 species: Archae - 0; Bacteria - 0; Metazoa - 0; Fungi - 0; Plants - 117; Viruses - 0; Other Eukaryotes - 11 (source: NCBI BLink).	MATMSKAQRT	A	A	Not		0.0791139		1
AT3G57050.1	cystathionine beta-lyase;Encodes second enzyme in the methionine biosynthetic pathway	MTSSLSLHSS	T	A	Not		0.000774593		1
AT3G57330.1	autoinhibited Ca2+-ATPase 11;	MSNLLKDFEV	S	A	Full		0.990923		1	0.969836	0.0313221	2
AT3G57410.1	villin 3;Encodes a protein with high homology to animal villin. VLN3 is a Ca2+-regulated villin involved in actin filament bundling.	MSGSTKVLDP	S	A	Partial		0.794155		1
AT3G57610.1	adenylosuccinate synthase;encoding adenylosuccinate synthetase (AdSS), the enzyme involved in the first step of the formation of the purine nucleotide AMP (conversion of IMP to adenylo-succinate)	MSLSSLTLDS	S	A	Not		0.01294		1
AT3G58600.1	Adaptin ear-binding coat-associated protein 1 NECAP-1;	MDQASSSSTM	D	B	Full					0.965515	0.0186632	4	0.963622	0.00640399	3
AT3G58610.1	ketol-acid reductoisomerase;	MAAATSSIAP	A	A	Not		0.000457875		1
AT3G58990.1	isopropylmalate isomerase 1;	MATSQQFLNP	A	A	Partial	X				0.700574		1				0.405022		1
AT3G59810.1	Small nuclear ribonucleoprotein family protein;	MSGVEEKVSG	S	A	Full		0.943548		1
AT3G60360.1	embryo sac development arrest 14;	MSSLRNAIPR	S	A	Full	X				0.998947		1				0.00441891		1
AT3G60600.1	vesicle associated protein;Encodes VAP27 (for Vesicle-Associated Protein). VAP27 has high homology to the VAP33 family of SNARE-like proteins from animals. May be involved in vesicular transport to or from the ER. Located exclusively in limiting membrane of protein storage vacuoles. Binds SRC2.	MSNIDLIGMS	S	A	Full		0.972318		1	0.542178	0.644736	2
AT3G60750.1	Transketolase;	MASTSSLALS	A	A	Not		0.0322685		1	0.0335345		1
AT3G60770.1	Ribosomal protein S13/S15;	MGRMHSRGKG	G	A	N.A.											0.0136129		1
AT3G60950.1	C2 calcium/lipid-binding endonuclease/exonuclease/phosphatase;	MAGWSRMMTY	A	A	Not		0.0274935	0.0124656	3	0.0347739	0.034553	2	0.0960594	0.100565	2	0.0387839	0.0187542	4
AT3G61260.1	Remorin family protein;	MAEEQKIALE	A	A	Not		0.0271813		1
AT3G62010.1	unknown protein; LOCATED IN: cellular_component unknown; EXPRESSED IN: 23 plant structures; EXPRESSED DURING: 15 growth stages; Has 553 Blast hits to 216 proteins in 93 species: Archae - 0; Bacteria - 124; Metazoa - 193; Fungi - 58; Plants - 108; Viruses - 0; Other Eukaryotes - 70 (source: NCBI BLink).	MSIPKEPEQV	S	A	Full		0.999902	7.24857e-05	2	0.999954		1
AT3G62030.1	rotamase CYP 4;nuclear-encoded chloroplast stromal cyclophilin CYP20-3 (also known as ROC4). Protein is tyrosine-phosphorylated and its phosphorylation state is modulated in response to ABA in Arabidopsis thaliana seeds.	MASSSSMQMV	A	A	Not		0.0147784	0.00131946	2							0.033774	0.00536493	2
AT3G63130.1	RAN GTPase activating protein 1;Encodes a RAN GTPase activating protein involved in nuclear import, cell plate formation and mitotic spindle formation.	MDHSAKTTQN	D	B	Full					0.960652		1				0.999755	0.000132368	3
AT3G63140.1	chloroplast stem-loop binding protein of 41 kDa;Encodes a protein with ribonuclease activity that is involved in plastid rRNA maturation.	MAALSSSSLF	A	A	Not		0.0372301		1
AT3G63490.1	Ribosomal protein L1p/L10e family;	MAACATHSSL	A	A	Not		0.0152532		1
AT4G00490.1	beta-amylase 2;Encodes a chloroplast beta-amylase. The enzyme activity is very weak compared to BAM1 and BAM3. Mutant of BAM2 has no visible phenotype.	MAIRLNHSVI	A	A	N.A.								0.0253165		1
AT4G01100.1	adenine nucleotide transporter 1;	MASEDVKRTE	A	A	N.A.											0.579542		1
AT4G01480.1	pyrophosphorylase 5;Encodes a protein that might have inorganic pyrophosphatase activity.	MNGEEVKTSQ	N	B	Full		0.98228	0.00643706	3	0.988646	0.0175005	4				0.988065	0.00540356	3
AT4G01610.1	Cysteine proteinases superfamily protein;	MAVYNTKLCL	A	A	N.A.											0.00361272		1
AT4G01897.1	unknown protein; CONTAINS InterPro DOMAIN/s: Protein of unknown function DUF952 (InterPro:IPR009297); Has 763 Blast hits to 763 proteins in 180 species: Archae - 0; Bacteria - 351; Metazoa - 0; Fungi - 0; Plants - 29; Viruses - 0; Other Eukaryotes - 383 (source: NCBI BLink).	MAEEEFIYRI	A	A	N.A.											0.96596		1
AT4G02030.1	Vps51/Vps67 family (components of vesicular transport) protein;	MATEAAPMDE	A	A	Full	X	0.999281	0.000642326	3	0.999821	0.000222068	5				0.947897	0.00867438	2
AT4G02130.1	galacturonosyltransferase 6;Encodes a protein with putative galacturonosyltransferase activity.	MLWITRFAGL	L	C	N.A.											0.998943		1
AT4G02520.1	glutathione S-transferase PHI 2;Encodes glutathione transferase belonging to the phi class of GSTs. Naming convention according to Wagner et al. (2002). The expression of this gene is upregulated by herbicide safeners such as benoxacor and fenclorim.	MAGIKVFGHP	A	A	Partial	X	0.746084	0.00931083	3	0.847199	0.00604193	3				0.0734416	0.0192903	4
AT4G02610.1	Aldolase-type TIM barrel family protein;	MDLLKTPSST	D	B	Full		0.939841		1
AT4G02750.1	Tetratricopeptide repeat (TPR)-like superfamily protein;	MEINKFRALS	E	B	N.A.								0.0074129		1	0.00529661		1
AT4G02770.1	photosystem I subunit D-1;Encodes a protein predicted by sequence similarity with spinach PsaD to be photosystem I reaction center subunit II (PsaD1)	MATQAAGIFN	A	A	Not		0.0419463		1
AT4G02920.1	unknown protein; BEST Arabidopsis thaliana protein match is: unknown protein (TAIR:AT1G03340.1); Has 41 Blast hits to 41 proteins in 12 species: Archae - 0; Bacteria - 0; Metazoa - 0; Fungi - 0; Plants - 41; Viruses - 0; Other Eukaryotes - 0 (source: NCBI BLink).	MIKLCFMTSH	I	C	Not		0.0194894		1
AT4G03240.1	frataxin homolog;Encodes AtFH, a frataxin homolog. Frataxin is required for the biogenesis of mitochondria in different organisms. AtFH knock-out mutants are lethal. Required for full activity of mitochondrial Fe-S proteins. Deficiency of AtFH induces oxidative stress.	MATASRFLLR	A	A	N.A.								0.999888		1
AT4G03560.1	two-pore channel 1;Encodes a depolarization-activated Ca(2+) channel. Anti-sense experiments with this gene as well as Sucrose-H(+) symporters and complementation of yeast sucrose uptake mutant cch1 suggest that this protein mediates a voltage-activated Ca(2+ )influx. Mutants lack detectable SV channel activity suggesting TPC1 is essential component of the SV channel. Patch clamp analysis of loss…	MEDPLIGRDS	E	B	Full		0.999905	2.57734e-05	3	0.998032	0.00281958	5				0.999915		1
AT4G04020.1	fibrillin;Fibrillin precursor protein. The fibrillin preprotein, but not the mature protein interacts with ABI2. Regulated by abscisic acid response regulators. Involved in abscisic acid-mediated photoprotection.	MATVPLFTQF	A	A	Partial		0.408979	0.396239	2
AT4G04210.1	plant UBX domain containing protein 4;Arabidopsis thaliana CDC48-interacting UBX-domain protein (PUX4)	MSSKDKKPSK	S	A	Full		0.999992		1	0.99974	0.000140659	5
AT4G04470.1	Peroxisomal membrane 22 kDa (Mpv17/PMP22) family protein;22-kD peroxisomal membrane protein, an integral membrane protein embedded in the lipid bilayer.	MGSSPPKKTT	G	A	Full		0.986806		1	0.997443		1
AT4G04640.1	ATPase, F1 complex, gamma subunit protein;One of two genes (with ATPC2) encoding the gamma subunit of Arabidopsis chloroplast ATP synthase.	MACSNLTTMW	A	A	Not		0.0382052	0.0136352	2							0.0209996	0.0107062	2
AT4G04830.1	methionine sulfoxide reductase B5;	MAASPLVVQK	A	A	Full		0.974687		1
AT4G04950.1	thioredoxin family protein;	MSGTVKDIVS	S	A	Full		0.993935	0.00029369	3	0.995909	0.0049801	4				0.993153		1
AT4G05090.1	Inositol monophosphatase family protein;	MYILDTGARF	Y	Other	N.A.											0.999935		1
AT4G05160.1	AMP-dependent synthetase and ligase family protein;Encodes a peroxisomal protein involved in the activation of fatty acids through esterification with CoA. At4g05160 preferentially activates fatty acids with medium chain length (C6:0 and C7:0) as well as even-numbered long-chain fatty acids (C14:0, C16:0 and C18:0). At4g05160 was also able to catalyze the conversion of OPC-6:0 to its CoA ester an…	MEKSGYGRDG	E	B	Full					0.999286	0.00117833	4				0.999911	3.54936e-05	2
AT4G05180.1	photosystem II subunit Q-2;Encodes the PsbQ subunit of the oxygen evolving complex of photosystem II.	MAQAVTSMAG	A	A	Not		0.0110003	0.00330795	2
AT4G05260.1	Ubiquitin-like superfamily protein;	MDVYFETQNG	D	B	Not		0.0207512		1
AT4G05530.1	indole-3-butyric acid response 1;Encodes a peroxisomal member of the short-chain dehydrogenase/reductase (SDR) family of enzymes. Loss of IBR1 function causes increased resistance to indole-3-butyric acid without affecting plant responses to IAA, NAA, and 2,4-D. This enzyme may be responsible for catalyzing a dehydrogenation step in the beta-oxidation-like conversion of IBA to IAA.	MEKKLPRRLE	E	B	Partial	X	0.847971	0.0120174	3	0.89398	0.0257001	5				0.768244	0.0233681	3
AT4G08760.1	BEST Arabidopsis thaliana protein match is: nucleolin like 1 (TAIR:AT1G48920.1); Has 36 Blast hits to 36 proteins in 4 species: Archae - 0; Bacteria - 0; Metazoa - 0; Fungi - 0; Plants - 36; Viruses - 0; Other Eukaryotes - 0 (source: NCBI BLink).	MEKYKATQQR	E	B	N.A.											0.998503		1
AT4G08870.1	Arginase/deacetylase superfamily protein;Encodes one of the two arginase in the genome. Gene expression is enhanced by methyl jasmonate treatment.	MWKIGQRGVP	W	C	Not		0.0126013	0.00354013	3							0.00273748		1
AT4G09000.1	general regulatory factor 1;Encodes a 14-3-3 gene, designated GRF1 chi (for general regulatory factor1-G-box factor 14-3-3 homolog isoform chi). The major native forms of 14-3-3s are homo- and hetero-dimers, the biological functions of which are to interact physically with specific client proteins and thereby effect a change in the client. As a result, 14-3-3s are involved in a vast array of proc…	MATPGASSAR	A	A	Full	X	0.95296	0.0624706	3	0.999902	5.90137e-05	3	0.962008	0.0250306	3	0.707273	0.155617	4
AT4G09010.1	ascorbate peroxidase 4;Encodes a protein that was initially believed to act as a microsomal ascorbate peroxidase APX4 but to date, no evidence of enzymatic activity has been found.	MGGVSFLSTV	G	A	Not		0.0269034		1
AT4G09320.1	Nucleoside diphosphate kinase family protein;nucleoside diphosphate kinase type 1 (NDPK1) gene, complete	MCGLYINLFC	C	Other	Not		0.0559686	0.0372455	2										-0.0559686
AT4G09570.1	calcium-dependent protein kinase 4;Encodes a member of Calcium Dependent Protein Kinase (CDPK) gene family.Positive regulator of ABA signaling. Phosphorylates ABA responsive transcription factors ABF1 and ABF4.	MEKPNPRRPS	E	B	Full					0.9995	0.000654832	2				0.999922	2.49961e-05	2
AT4G09670.1	Oxidoreductase family protein;	MATETQIRIG	A	A	Full	X	0.979739		1	0.998204		1				0.842303	0.102114	3
AT4G09750.1	NAD(P)-binding Rossmann-fold superfamily protein;	MFLLKTWRST	F	C	Full		0.968485		1
AT4G10060.1	Beta-glucosidase, GBA2 type family protein;	MEKNGHTESE	E	B	Full		0.975213	0.0143766	2							0.9995		1
AT4G10340.1	light harvesting complex of photosystem II 5;photosystem II encoding the light-harvesting chlorophyll a/b binding protein CP26 of the antenna system of the photosynthetic apparatus	MASLGVSEML	A	A	Not		0.00556874	0.00300997	3				0.0114796	0.0088273	3	0.00431711	0.000364539	2
AT4G10550.1	Subtilase family protein;	MMNYRTSIYV	M	Other	Not		0.0144781		1
AT4G10930.1	unknown protein; LOCATED IN: cellular_component unknown; EXPRESSED IN: 23 plant structures; EXPRESSED DURING: 14 growth stages; Has 30201 Blast hits to 17322 proteins in 780 species: Archae - 12; Bacteria - 1396; Metazoa - 17338; Fungi - 3422; Plants - 5037; Viruses - 0; Other Eukaryotes - 2996 (source: NCBI BLink).	METQPDTSLM	E	B	N.A.											8.8881e-05		1
AT4G11010.1	nucleoside diphosphate kinase 3;nucleoside diphosphate kinase 3 (ndpk3), located to the inter-membrane space in mitochondria	MSSQICRSAS	S	A	Not		0.0069735		1
AT4G11150.1	vacuolar ATP synthase subunit E1;Encodes a vacuolar H+-ATPase subunit E isoform 1 which is required for Golgi organization and vacuole function in embryogenesis.	MNDGDVSRQI	N	B	Full		0.999881		1	0.542086	0.647283	2	0.999918		1	0.999862	2.99917e-06	2
AT4G11420.1	eukaryotic translation initiation factor 3A;Encodes a subunit of eukaryotic initiation factor 3 (eIF3), a multisubunit complex that is required for binding of mRNA to 40 S ribosomal subunits, stabilization of ternary complex binding to 40 S subunits, and dissociation of 40 and 60 S subunits.	MANFAKPENA	A	A	Full	X	0.998913	0.000859413	3	0.999347	0.000322019	5				0.541829		1
AT4G12800.1	photosystem I subunit l;Encodes subunit L of photosystem I reaction center.	MAASASPMAS	A	A	Not		0.0014095	0.000534646	3							0.00330033		1
AT4G13310.1	cytochrome P450, family 71, subfamily A, polypeptide 20;putative cytochrome P450	MEMILITLCL	E	B	Not		0.0564653		1				0.0869565		1
AT4G13350.1	NSP (nuclear shuttle protein)-interacting GTPase;Encodes a GTPase that interacts with nuclear shuttle proteins (NSPs) from a number of different plant viruses. The gene is widely expressed and NIG transcript levels do not rise in response to viral infection. This cytoplasmic protein does not directly interact with a viral movement protein (MP), but, it does promote the movement of NSP from the nu…	MAGRVKEDEK	A	A	Full		0.966118		1	0.966968		1
AT4G13780.1	methionine--tRNA ligase, putative / methionyl-tRNA synthetase, putative / MetRS, putative;	MEDDGKSSPK	E	B	Full		0.986943	0.00619476	3	0.985053	0.0167563	5				0.986797		1
AT4G13940.1	S-adenosyl-L-homocysteine hydrolase;Encodes a S-adenosyl-L-homocysteine hydrolase required for DNA methylation-dependent gene silencing.	MALLVEKTSS	A	A	Full	X	0.99991	1.74968e-05	2							0.453721		1
AT4G14140.1	DNA methyltransferase 2;This gene is predicted to encode a DNA methyltransferase. A plant line expressing an RNAi construct directed against DMT2 has reduced agrobacterium-mediated tumor formation.	MEMETKAGKQ	E	B	N.A.											0.998334		1
AT4G14160.1	Sec23/Sec24 protein transport family protein;	MAEMADKAKV	A	A	Full		0.997984		1
AT4G14710.1	RmlC-like cupins superfamily protein;	MGEVVKDGRE	G	A	Full	X	0.532255		1	0.999901		1				0.340483		1
AT4G14930.1	Survival protein SurE-like phosphatase/nucleotidase;	MEIDGGDRIS	E	B	N.A.											0.999806	0.00012795	2
AT4G15470.1	Bax inhibitor-1 family protein;	MDKPYGYASV	D	B	Full		0.994956	0.00376031	3	0.99124	0.00698647	2
AT4G15530.1	pyruvate orthophosphate dikinase;The product of this long transcript was shown to be targeted to the chloroplast, whereas the shorter transcript (no targeting sequence) accumulates in the cytosol. They were also found in slightly different tissues.	MTSMIVKTTP	T	A	Not		0.0775396	0.0167673	3	0.115036	0.00801891	3				0.0689419	0.000118824	2
AT4G15545.1	unknown protein; BEST Arabidopsis thaliana protein match is: unknown protein (TAIR:AT1G16520.1); Has 30201 Blast hits to 17322 proteins in 780 species: Archae - 12; Bacteria - 1396; Metazoa - 17338; Fungi - 3422; Plants - 5037; Viruses - 0; Other Eukaryotes - 2996 (source: NCBI BLink).	MSEIEEEEEE	S	A	Full		0.990565	0.00415047	3	0.976703	0.0122342	5
AT4G15620.1	Uncharacterised protein family (UPF0497);	MEHEGKNNMN	E	B	Full		0.971865		1
AT4G15650.1	unknown protein; FUNCTIONS IN: molecular_function unknown; INVOLVED IN: N-terminal protein myristoylation; LOCATED IN: cellular_component unknown; EXPRESSED IN: male gametophyte, flower, pollen tube; EXPRESSED DURING: L mature pollen stage, M germinated pollen stage, 4 anthesis; Has 5184 Blast hits to 3451 proteins in 562 species: Archae - 30; Bacteria - 838; Metazoa - 1576; Fungi - 798; Plants -…	MGCGKSKHDV	G	A	Not					0.00560568	0.00595931	3	0.0105172	0.00778653	2	0.00404968	0.00167508	4
AT4G16440.1	ferredoxin hydrogenases;Encodes a [FeFe]-hydrogenase-like protein named Gollum (for Growth in different Oxygen LeveLs in&#64258;Uences Morphogenesis). Heterologous expression of Gollum in E. coli indicates that it probably contains two [Fe-S] clusters with different magnetic properties. Sequence alignment analysis indicates that these two clusters would be topologically equivalent to the mesial a…	MSEKFSPTLR	S	A	Full		0.999953	3.24969e-05	2
AT4G16720.1	Ribosomal protein L23/L15e family protein;	MGAYKYVSEL	G	A	Not	X	0.0720173	0.0164	2							0.0150868	0.00136033	3
AT4G16760.1	acyl-CoA oxidase 1;Encodes a medium to long-chain acyl-CoA oxidase. Catalyzes the first step of fatty acid beta-oxidation. Involved in jasmonate biosynthesis. Gene expression is induced by wounding, drought stress, abscisic acid, and jasmonate.	MEGIDHLADE	E	B	Full		0.998846		1
AT4G17100.1	CONTAINS InterPro DOMAIN/s: Endoribonuclease XendoU (InterPro:IPR018998); Has 943 Blast hits to 770 proteins in 162 species: Archae - 0; Bacteria - 61; Metazoa - 472; Fungi - 40; Plants - 78; Viruses - 35; Other Eukaryotes - 257 (source: NCBI BLink).	MDGLIRGLVD	D	B	Partial		0.217486		1
AT4G17510.1	ubiquitin C-terminal hydrolase 3;	MATASESSSS	A	A	Full	X	0.99975	5.66366e-05	3	0.998785	0.0025715	5	0.989638		1	0.942655	0.0465661	4
AT4G17720.1	RNA-binding (RRM/RBD/RNP motifs) family protein;	MTMTTVKVSN	T	A	Partial	X				0.353632	0.0389315	3	0.0462749		1
AT4G17890.1	ARF-GAP domain 8;A member of ARF GAP domain (AGD), A thaliana has 15 members, grouped into four classes.	MASSSADNLT	A	A	Full		0.991645	0.00768351	2	0.99152	0.00517752	2
AT4G18100.1	Ribosomal protein L32e;	MAVPLLTKKV	A	A	Not		0.0219263	0.000809181	3	0.0268091	0.000848657	5	0.0212332	0.00339715	2	0.0212858	0.00255215	2
AT4G18440.1	L-Aspartase-like family protein;	MELNFSSMAI	E	B	Not		0.0108578		1
AT4G18480.1	P-loop containing nucleoside triphosphate hydrolases superfamily protein;Encodes the CHLI subunit of magnesium chelatase which is required for chlorophyll biosynthesis. All four cysteine residues of the protein form two disulfide bonds (Cys102-Cys193 and Cys354-Cys396) under oxidized conditions but are fully reduced by reduction. It was suggested that the redox state of CHLI is regulated in vivo …	MASLLGTSSS	A	A	Not		0.0169273	0.00511771	3
AT4G18950.1	Integrin-linked protein kinase family;	MEEDYQQPRF	E	B	Full		0.986631		1
AT4G19120.1	S-adenosyl-L-methionine-dependent methyltransferases superfamily protein;	MKYKDEKYEK	K	Other	Full		0.981325		1	0.989726	0.0125879	2
AT4G20150.1	unknown protein; FUNCTIONS IN: molecular_function unknown; INVOLVED IN: biological_process unknown; LOCATED IN: mitochondrion, plasma membrane, mitochondrial respiratory chain complex I, respiratory chain complex I; EXPRESSED IN: 24 plant structures; EXPRESSED DURING: 15 growth stages; Has 30201 Blast hits to 17322 proteins in 780 species: Archae - 12; Bacteria - 1396; Metazoa - 17338; Fungi - 34…	MPISATMVGA	P	Other	Partial		0.141985		1
AT4G20360.1	RAB GTPase homolog E1B;	MAISAPAACS	A	A	Partial	X	0.237261	0.299733	3				0.0012219		1	0.00670272	0.0012836	3
AT4G20440.1	small nuclear ribonucleoprotein associated protein B;	MSMSKSSKML	S	A	Partial		0.236239		1
AT4G20780.1	calmodulin like 42;Calcium sensor involved in trichome branching.	MESNNNEKKK	E	B	Full		0.999198	0.000887315	3	0.999936		1				0.999599		1
AT4G20890.1	tubulin beta-9 chain;tubulin 9	MREILHIQGG	R	Other	Not		0.0067981		1
AT4G21105.1	cytochrome-c oxidases;electron carriers;	MLTETPFRPR	L	C	N.A.											0.00981354		1
AT4G21160.1	Calcium-dependent ARF-type GTPase activating protein family;ADP-ribosylation factor GTPase-activating protein containing zinc finger and C2 domains and a novel PI-3-P-binding protein region. Binds PI-3-P. Highest expression levels in flowering tissue, rosettes and roots. A member of ARF GAP domain (AGD), A thaliana has 15 members, grouped into four classes.	MSYSGAGLGK	S	A	Full		0.997942	0.00138504	3	0.997109		1				0.99685		1
AT4G21280.1	photosystem II subunit QA;Encodes the PsbQ subunit of the oxygen evolving complex of photosystem II.	MASMGGLHGA	A	A	Not		0.0129377	0.00505569	3							0.0142119	0.00374725	3
AT4G21580.1	oxidoreductase, zinc-binding dehydrogenase family protein;	MKAIVISEPG	K	Other	Not		0.0356099	0.00319495	2	0.0379445	0.0215872	4				0.0221239		1
AT4G22030.1	F-box family protein with a domain of unknown function (DUF295);	MASLQASRFM	A	A	N.A.											0.00705716		1
AT4G22340.1	cytidinediphosphate diacylglycerol synthase 2;	MQKEIAGDAP	Q	Other	Full		0.995854	0.00412749	2	0.997715	0.00313576	2
AT4G23100.1	glutamate-cysteine ligase;Encodes the enzyme glutamate-cysteine ligase catalyzing the first, and rate-limiting, step of glutathione biosynthesis. Required for cell proliferation at the root tip. Involved in susceptibility to the bacterial pathogen Pseudomonas syringae. Mutants are phytoalexin defective.	MALLSQAGGS	A	A	Not		0.0469925		1
AT4G23400.1	plasma membrane intrinsic protein 1;5;	MEGKEEDVNV	E	B	Full	X	0.990908	0.010345	3	0.985682	0.00843054	5	0.990495		1	0.811557		1
AT4G23650.1	calcium-dependent protein kinase 6;Encodes calcium dependent protein kinase 3 (CPK3), a member of the Arabidopsis CDPK gene family. CDPKs contain an intrinsic Ca2+-activation domain with four EF hand Ca2+-binding sites. CDPKs protein kinases have been proposed to function in multiple plant signal transduction pathways downstream of [Ca2+]cyt elevations, thus transducing various physiological resp…	MGHRHSKSKS	G	A	Not		0.00273448		1							0.0156937		1
AT4G23670.1	Polyketide cyclase/dehydrase and lipid transport superfamily protein;	MATSGTYVTE	A	A	Not		0.0189791	0.00576728	2
AT4G23710.1	vacuolar ATP synthase subunit G2;	MESAGIQQLL	E	B	Full		0.998309	0.00125947	3	0.988797		1				0.99953		1
AT4G23850.1	AMP-dependent synthetase and ligase family protein;	MSQQKKYIFQ	S	A	Full		0.965905	0.0120315	3							0.974477	0.00849073	4
AT4G24190.1	Chaperone protein htpG family protein;encodes an ortholog of GRP94, an ER-resident HSP90-like protein and is involved in regulation of meristem size and organization. Single and double mutant analyses suggest that SHD may be required for the correct folding and/or complex formation of CLV proteins. Lines carrying recessive mutations in this locus exhibits expanded shoot meristems, disorganized ro…	MRKRTLVSVL	R	Other	Not		0.0404367		1							0.0219877		1
AT4G24280.1	chloroplast heat shock protein 70-1;Involved in protein import into chloroplasts during early developmental stages.	MASSAAQIHV	A	A	Not		0.0106922	0.00883141	2							0.0179195	0.0083134	2
AT4G24510.1	HXXXD-type acyl-transferase family protein;Involved in C28 to C30 fatty acid elongation.	MEGSPVTSVR	E	B	Full		0.999763	0.000242952	3	0.998658	8.95617e-05	2				0.999781		1
AT4G24750.1	Rhodanese/Cell cycle control phosphatase superfamily protein;	MESLSLPVLN	E	B	N.A.											0.00620347		1
AT4G24770.1	31-kDa RNA binding protein;Encodes a chloroplast RNA-binding protein. A substrate of the type III effector HopU1 (mono-ADP-ribosyltransferase). Required for editing and stability of specific chloroplast mRNAs.	MASSIVTSSL	A	A	Not		0.0359066		1
AT4G24800.1	MA3 domain-containing protein;	MEGFLTDQQR	E	B	Full		0.967024		1	0.999927		1	0.999753		1
AT4G24840.1	FUNCTIONS IN: molecular_function unknown; INVOLVED IN: protein transport, Golgi organization; LOCATED IN: vacuole; EXPRESSED IN: 23 plant structures; EXPRESSED DURING: 13 growth stages; CONTAINS InterPro DOMAIN/s: COG complex component, COG2 (InterPro:IPR009316); Has 30201 Blast hits to 17322 proteins in 780 species: Archae - 12; Bacteria - 1396; Metazoa - 17338; Fungi - 3422; Plants - 5037; Viru…	MSDLVATSPS	S	A	Full		0.986748		1	0.987992	0.00914166	2
AT4G24920.1	secE/sec61-gamma protein transport protein;	MDAIDSVVDP	D	B	Full		0.975812	0.0126425	3	0.998737	0.00164939	5				0.98348	0.00820467	4
AT4G24940.1	SUMO-activating enzyme 1A;Encodes one of the two subunits of the SUMO activation enzyme required during sumolation. Sumolation is a post-translational protein modification process similar to ubiquitination during which a polypeptide (SUMO) is covalently attached to a target protein.	MDGEELTEQE	D	B	Full		0.980661		1	0.998217		1
AT4G25130.1	peptide met sulfoxide reductase 4;Encodes a chloroplast-localized methionine sulfoxide reductase that is a member of the MSRA family. Involved in protection of chloroplasts from oxidative stress.	MQVLVVSPPL	Q	Other	Not		0.00216967		1							0.0211497	0.0101979	4
AT4G25960.1	P-glycoprotein 2;	MYISLIFFLS	Y	Other	Full		0.999973		1							0.999945	1.44984e-05	4
AT4G26230.1	Ribosomal protein L31e family protein;	MSEKKGRKEE	S	A	Full	X	0.97585	0.00607978	3	0.970234	0.00126471	2				0.245799	0.070381	3
AT4G26530.1	Aldolase superfamily protein;	MSAFVGKYAD	S	A	N.A.											0.995016		1
AT4G26750.1	hydroxyproline-rich glycoprotein family protein;	MSNPNEPARA	S	A	Full		0.999838		1							0.999706		1
AT4G26860.1	Predicted pyridoxal phosphate-dependent enzyme, YBL036C type;	MAAPAVEATV	A	A	Full	X	0.965763	0.00192601	2							0.117028		1
AT4G26970.1	aconitase 2;Encodes an aconitase that can catalyze the conversion of citrate to isocitrate through a cis-aconitate intermediate, indicating that it may participate in the TCA cycle and other primary metabolic pathways. The protein is believed to accumulate in the mitochondria and the cytosol. It affects CSD2 (At2g28190 - a superoxide dismutase) transcript levels and may play a role in the respons…	MYRRATSGVR	Y	Other	Not		0.0598086		1							0.00686342		1
AT4G27320.1	Adenine nucleotide alpha hydrolases-like superfamily protein;Contains a universal stress protein domain. Protein is phosphorylated in response to Phytophthora infestans zoospores and xylanase.	MNPDSDYPHL	N	B	Not		0.0225327		1
AT4G27440.1	protochlorophyllide oxidoreductase B;light-dependent NADPH:protochlorophyllide oxidoreductase B	MALQAASLVS	A	A	Not		0.0440917		1
AT4G27490.1	3'-5'-exoribonuclease family protein;	MAAKPGAATP	A	A	Full		0.998675		1	0.994721		1
AT4G27700.1	Rhodanese/Cell cycle control phosphatase superfamily protein;	MASLTSIATP	A	A	Not		0.0211272	0.00923098	2
AT4G28440.1	Nucleic acid-binding, OB-fold-like protein;	MATTGTAAVA	A	A	Full	X	0.99899	0.000714764	4	0.997617	0.00126996	5	0.943881	0.0269696	4	0.823671	0.0864948	4
AT4G28520.1	cruciferin 3;Encodes a 12S seed storage protein that is tyrosine-phosphorylated and its phosphorylation state is modulated in response to ABA in Arabidopsis thaliana seeds.	MVKLSNLLVA	V	Other	N.A.								0.0058651		1
AT4G28750.1	Photosystem I reaction centre subunit IV / PsaE protein;mutant has Decreased effective quantum yield of photosystem II; Pale green plants; Reduced growth rate; Subunit E of Photosystem I	MAMTTASTVF	A	A	Not		0.0400177	0.00566525	2	0.048875	0.00674195	5	0.0747345	0.0663112	3
AT4G29060.1	elongation factor Ts family protein;	MATITPSSIS	A	A	Not		0.0333884	0.0125024	4	0.0302996	0.00902905	4				0.0404367		1
AT4G29350.1	profilin 2;Encodes profilin2, a low-molecular weight, actin monomer-binding protein that regulates the organization of actin cytoskeleton. Expressed in vegetative organs. The first intron of PRF2 enhances gene expression.	MSWQSYVDDH	S	A	Not		0.0440529		1							0.000573394		1
AT4G30210.1	P450 reductase 2;Encodes NADPH-cytochrome P450 reductase that catalyzes the first oxidative step of the phenylpropanoid general pathway.	MSSSSSSSTS	S	A	Not		0.0109039		1
AT4G30310.1	FGGY family of carbohydrate kinase;	MTTAELNPFP	T	A	Full		0.988736	0.008922	3	0.993735		1
AT4G30550.1	Class I glutamine amidotransferase-like superfamily protein;	MVVIEQKKRF	V	Other	Not		0.0019857		1
AT4G31430.1	unknown protein; LOCATED IN: plasma membrane; EXPRESSED IN: 25 plant structures; EXPRESSED DURING: 15 growth stages; Has 30201 Blast hits to 17322 proteins in 780 species: Archae - 12; Bacteria - 1396; Metazoa - 17338; Fungi - 3422; Plants - 5037; Viruses - 0; Other Eukaryotes - 2996 (source: NCBI BLink).	MDSVSGYAAG	D	B	N.A.											0.0368053		1
AT4G31990.1	aspartate aminotransferase 5;Encodes a plastid-localized aspartate aminotransferase. Does not display any PAT (glutamate/aspartate-prephenate aminotransferase) activity even in the presence of a high concentration of prephenate.	MASLMLSLGS	A	A	Not		0.0158629		1
AT4G32260.1	ATPase, F0 complex, subunit B/B', bacterial/chloroplast;	MAANSIMASS	A	A	Not		0.0261308	0.0083589	3							0.0240444	0.0126393	2
AT4G32410.1	cellulose synthase 1;Encodes a cellulose synthase isomer. CESA1 mutants have cellulose defect in the primary cell wall. Multiple lines of evidence suggest that CESA1, along with CESA3 and CESA6 are present in the same plasma membrane complex for cellulose biosynthesis. lasma membrane complex for cellulose biosynthesis. As inferred from the null role of secondary wall-type CesAs, included in a set…	MEASAGLVAG	E	B	Full		0.964609		1	0.999478		1
AT4G32470.1	Cytochrome bd ubiquinol oxidase, 14kDa subunit;	MASLLKAFID	A	A	Full	X	0.997184	0.00147316	2							0.289596	0.143936	4
AT4G33090.1	aminopeptidase M1;encodes an aminopeptidase, a ortholog of mouse microsomal AP (EC 3.4.11.2).	MDQFKGEPRL	D	B	Full		0.999587	0.000433722	3	0.989976	0.0150626	4				0.998527	0.00183824	3
AT4G33530.1	K+ uptake permease 5;potassium transporter	MFHVEEESSG	F	C	N.A.											0.996003		1
AT4G33640.1	unknown protein; Has 30201 Blast hits to 17322 proteins in 780 species: Archae - 12; Bacteria - 1396; Metazoa - 17338; Fungi - 3422; Plants - 5037; Viruses - 0; Other Eukaryotes - 2996 (source: NCBI BLink).	MNVDEEIQKL	N	B	Full		0.971737	0.0111221	2
AT4G33670.1	NAD(P)-linked oxidoreductase superfamily protein;Encodes a L-galactose dehydrogenase, involved in ascorbate biosynthesis	MTKIELRALG	T	A	Partial		0.112752		1	0.115052	0.000879804	2
AT4G33740.1	unknown protein; BEST Arabidopsis thaliana protein match is: unknown protein (TAIR:AT4G37820.1); Has 138210 Blast hits to 73191 proteins in 2959 species: Archae - 732; Bacteria - 18006; Metazoa - 48521; Fungi - 16820; Plants - 7078; Viruses - 1046; Other Eukaryotes - 46007 (source: NCBI BLink).	MKKTSTRSQR	K	Other	Full		0.999926	5.59917e-05	2	0.999757		1
AT4G34050.1	S-adenosyl-L-methionine-dependent methyltransferases superfamily protein;	MATTTTEATK	A	A	Full	X	0.976216	0.0123335	3	0.97753	0.00519159	5	0.857265		1	0.802812	0.0165246	2
AT4G34200.1	D-3-phosphoglycerate dehydrogenase;	MSATAAASSS	S	A	Not		0.00181521		1
AT4G34430.1	DNA-binding family protein;Member of a small family of SWI3-like genes in Arabidopsis. Referred to as CHB4 in Zhou et al. (2002).	MEEKRRDSAG	E	B	Not					0.0017581	0.00245847	2	1.14811e-07		1
AT4G34460.1	GTP binding protein beta 1;Encodes the heterotrimeric G-protein beta subunit and is involved in organ shape. A significant fraction of the protein is found in the ER. Mutants carrying null alleles express similar fruit phenotypes, as seen in er plants, but differ from er in that the stem is only slightly shorter than that in the wild type, the pedicel is slightly longer than that in the wild type…	MSVSELKERH	S	A	Full		0.998878		1
AT4G34490.1	cyclase associated protein 1;CYCLASE ASSOCIATED PROTEIN	MEEDLIKRLE	E	B	Full		0.998346	0.00204936	3	0.99976	0.00029908	5	0.999368		1	0.999917		1
AT4G34540.1	NmrA-like negative transcriptional regulator family protein;encodes a protein whose sequence is similar to pinoresinol-lariciresinol reductase from pine.	MEEEKKKSRV	E	B	Full		0.994346	0.00681353	3							0.995528		1
AT4G34700.1	LYR family of Fe/S cluster biogenesis protein;	MSGVSTAAYF	S	A	Full	X	0.956809	0.0271149	3							0.718288		1
AT4G34920.1	PLC-like phosphodiesterases superfamily protein;	MLSFFSNQID	L	C	Full		0.95947	0.0404534	2							0.913567		1
AT4G35000.1	ascorbate peroxidase 3;Encodes a microsomal ascorbate peroxidase APX3. Ascorbate peroxidases are enzymes that scavenge hydrogen peroxide in plant cells. Eight types of APX have been described for Arabidopsis: three cytosolic (APX1, APX2, APX6), two chloroplastic types (stromal sAPX, thylakoid tAPX), and three microsomal (APX3, APX4, APX5) isoforms. The APX3 protein interacts with AKR2 (ankyrin-co…	MAAPIVDAEY	A	A	Full	X	0.99738	0.0012474	3	0.997899	0.00185031	5	0.973647	0.00236157	3	0.931545	0.0547579	4
AT4G35090.1	catalase 2;Encodes a peroxisomal catalase, highly expressed in bolts and leaves. mRNA expression patterns show circadian regulation with mRNA levels being high in the subjective early morning. Loss of function mutations have increased H2O2 levels and increased H2O2 sensitivity. Mutants accumulate more toxic ions yet show decreased sensitivity to Li+. This decreased sensitivity is most likely due …	MDPYKYRPAS	D	B	Not		0.0116013	0.000209221	2							0.0101513		1
AT4G35470.1	plant intracellular ras group-related LRR 4;Encodes PIRL4, a member of the Plant Intracellular Ras-group-related LRRs (Leucine rich repeat proteins). PIRLs are a distinct, plant-specific class of intracellular LRRs that likely mediate protein interactions, possibly in the context of signal transduction.	MDLMQMDKRL	D	B	Full		0.972182	0.00938434	2							0.982174		1
AT4G35490.1	mitochondrial ribosomal protein L11;	MAAAAKEILR	A	A	Full		0.999938		1
AT4G35570.1	high mobility group B5;Encodes a protein belonging to the subgroup of HMGB (high mobility group B) proteins that have a distinctive DNA-binding motif, the HMG-box domain. The motif confers non-sequence specific interaction with linear DNA and structure-specific binding to distorted DNA sites. The HMGB proteins are involved in the assembly of nucleoprotein complexes. Cannot be phosphorylated by CK…	MKDNQTEVES	K	Other	Not		0.0287811	0.00773264	3	0.0335796		1
AT4G35830.1	aconitase 1;Encodes an aconitase that can catalyze the conversion of citrate to isocitrate through a cis-aconitate intermediate, indicating that it may participate in the TCA cycle and other primary metabolic pathways. The protein is believed to accumulate in the mitochondria and the cytosol. It affects CSD2 (At2g28190 - a superoxide dismutase) transcript levels and may play a role in the respons…	MASENPFRSI	A	A	Full	X				0.999508	0.000191901	3				0.734109	0.356994	4
AT4G35890.1	winged-helix DNA-binding transcription factor family protein;	MASATSNNPA	A	A	Full		0.999078	0.000869393	2	0.990135	0.0112763	4
AT4G36250.1	aldehyde dehydrogenase 3F1;Encodes a putative aldehyde dehydrogenase. The gene is not responsive to osmotic stress and is expressed constitutively at a low level in plantlets and root cultures.	MEAMKETVEE	E	B	Full		0.992256	0.00589126	3	0.999669	0.000353319	2				0.999531		1
AT4G36760.1	aminopeptidase P1;Arabidopsis aminopeptidase P1	MSEILSSLRS	S	A	Full		0.961621	0.00496422	3	0.999738	0.000353999	3				0.986115	0.00825966	3
AT4G36800.1	RUB1 conjugating enzyme 1;RUB1 conjugating enzyme that conjugates CUL1 and is involved in auxin response and embryogenesis. RCE1 protein physically interacts with RBX1, which may be the E3 for CUL1.	MIGLFKVKEK	I	C	Full		0.990377		1
AT4G36940.1	nicotinate phosphoribosyltransferase 1;	MEKKENGLDG	E	B	Full		0.927245	0.0694213	3	0.973709	0.031956	4				0.999834		1
AT4G36980.1	FUNCTIONS IN: molecular_function unknown; INVOLVED IN: biological_process unknown; EXPRESSED IN: 23 plant structures; EXPRESSED DURING: 13 growth stages; CONTAINS InterPro DOMAIN/s: Splicing factor, suppressor of white apricot (InterPro:IPR019147); Has 7672 Blast hits to 5479 proteins in 321 species: Archae - 0; Bacteria - 89; Metazoa - 5155; Fungi - 712; Plants - 341; Viruses - 39; Other Eukaryo…	MWHEARRSEK	W	C	N.A.											0.998629		1
AT4G37300.1	maternal effect embryo arrest 59;	MSTMKPSRSD	S	A	Full		0.991569	0.00885823	3	0.999736	0.000478439	4				0.99822	0.00217029	4
AT4G37870.1	phosphoenolpyruvate carboxykinase 1;Encodes a putative phosphoenolpyruvate carboxykinase (ATP-dependent).	MSAGNGNATN	S	A	Full		0.953964	0.00716957	3	0.936452		1
AT4G37930.1	serine transhydroxymethyltransferase 1;Encodes a protein with mitochondrial serine hydroxymethyltransferase activity, which functions in the photorespiratory pathway, catalyzes the conversion of serine and tetrahydrofolate to glycine and 5,10-methylene tetrahydrofolate. Involved in controlling cell damage caused by abiotic stress, such as high light and salt and the hypersensitive defense respons…	MAMAMALRRL	A	A	Not		0.00165207		1
AT4G37980.1	elicitor-activated gene 3-1;	MGKVLEKEAF	G	A	Full		0.965894	2.79886e-05	2
AT4G38130.1	histone deacetylase 1;Encodes a histone deacetylase that enhances AtERF7-mediated transcriptional repression. Binds SIM3 and ERF7. Expressed in the nucleus in most tissues examined and throughout the life of the plant. Involved in jasmonic acid and ethylene dependent pathogen resistance. The sequence in GenBank has 17 AG dinucleotide repeats missing, which is also missing in Ler shotgun sequence …	MDTGGNSLAS	D	B	Full		0.990679	0.000334673	2	0.957195	0.0753701	5				0.947302		1
AT4G38740.1	rotamase CYP 1;Encodes cytosolic cyclophilin ROC1.	MAFPKVYFDM	A	A	Full	X	0.997875	0.00130428	3	0.996127	0.00299653	5				0.607755		1
AT4G38970.1	fructose-bisphosphate aldolase 2;Protein is tyrosine-phosphorylated and its phosphorylation state is modulated in response to ABA in Arabidopsis thaliana seeds.	MASTSLLKAS	A	A	Partial	X				0.29085	0.0713638	3				0.0166696	0.00403719	4
AT4G39220.1	Rer1 family protein;Key player of retrieval of ER membrane proteins	MDESGGDSGS	D	B	Full		0.992025	0.00624942	4	0.993636	0.0068935	3	0.99102		1	0.99639	0.00353678	2
AT4G39260.1	cold, circadian rhythm, and RNA binding 1;Encodes a glycine-rich protein with RNA binding domain at the N-terminus. Protein is structurally similar to proteins induced by stress in other plants. Gene expression is induced by cold. Transcript undergoes circadian oscillations that is depressed by overexpression of AtGRP7. A substrate of the type III effector HopU1 (mono-ADP-ribosyltransferase).	MSEVEYRCFV	S	A	Full		0.998464	0.000808323	3							0.960766	0.0249845	3
AT4G39680.1	SAP domain-containing protein;	MSSSPFPVLD	S	A	Full		0.997547		1
AT5G01010.1	CONTAINS InterPro DOMAIN/s: GOLD (InterPro:IPR009038); Has 172 Blast hits to 172 proteins in 43 species: Archae - 0; Bacteria - 0; Metazoa - 95; Fungi - 0; Plants - 63; Viruses - 0; Other Eukaryotes - 14 (source: NCBI BLink).	MASTEGLMPI	A	A	Full		0.996058	0.00451488	3	0.999947	1.80048e-05	4				0.999928		1
AT5G01410.1	Aldolase-type TIM barrel family protein;Encodes a protein predicted to function in tandem with PDX2 to form glutamine amidotransferase complex with involved in vitamin B6 biosynthesis.	MEGTGVVAVY	E	B	Not		0.0582072		1
AT5G01530.1	light harvesting complex photosystem II;	MAATSAAAAA	A	A	Not		0.00811688		1							0.0102407		1
AT5G02180.1	Transmembrane amino acid transporter family protein;	MKLDEEFLHD	K	Other	N.A.											0.98706		1
AT5G02240.1	NAD(P)-binding Rossmann-fold superfamily protein;Protein is tyrosine-phosphorylated and its phosphorylation state is modulated in response to ABA in Arabidopsis thaliana seeds.	MANLPTVLVT	A	A	Full	X	0.941634	0.0376384	3	0.911643	0.00724783	5	0.330579		1	0.232172	0.0578237	4
AT5G02270.1	non-intrinsic ABC protein 9;member of NAP subfamily	MAVTEEEKKR	A	A	Partial	X	0.13311	0.0453336	3	0.267179	0.0101385	2				0.0161368		1
AT5G02450.1	Ribosomal protein L36e family protein;	MVATGLFVGL	V	Other	Not		0.0264271		1
AT5G02500.1	heat shock cognate protein 70-1;encodes a member of heat shock protein 70 family.	MSGKGEGPAI	S	A	Not		0.00587544		1
AT5G02500.2	heat shock cognate protein 70-1;encodes a member of heat shock protein 70 family.	MSGKGEGPAI	S	A	Not		0.0442478		1							0.0604819	0.037113	3
AT5G02560.1	histone H2A 12;Encodes HTA12, a histone H2A protein.	MDSGTKVKKG	D	B	Full		0.999355		1							0.99653		1
AT5G02790.1	Glutathione S-transferase family protein;	MAPSFIFVED	A	A	Not		0.0143906		1	0.0224749	0.0157683	2
AT5G02870.1	Ribosomal protein L4/L1 family;	MVASAAARPL	V	Other	Not					0.00482949	0.00540543	3	5.61136e-05		1	0.00130941		1
AT5G03100.1	F-box/RNI-like superfamily protein;	MKRAGGGVDF	K	Other	N.A.											0.00434972		1
AT5G03430.1	phosphoadenosine phosphosulfate (PAPS) reductase family protein;	MEIDKAIGES	E	B	Full		0.995351	0.00254265	3	0.997953	0.00360071	5	0.987193	0.0126336	2	0.993855		1
AT5G03540.1	exocyst subunit exo70 family protein A1;AtEXO70A1 is a member of EXO70 gene family, putative exocyst subunits, conserved in land plants. Arabidopsis thaliana contains 23 putative EXO70 genes, which can be classified into nine clusters on the phylogenetic tree	MAVDSRMDLL	A	A	N.A.											0.0111062		1
AT5G03580.1	RNA-binding (RRM/RBD/RNP motifs) family protein;	MSNDDNHGSS	S	A	Full		0.999928	5.64918e-05	2							0.999896		1
AT5G03630.1	Pyridine nucleotide-disulphide oxidoreductase family protein;	MAEEKSFKYV	A	A	N.A.											0.83619		1
AT5G03660.1	Family of unknown function (DUF662) ;	MQPTETSQPA	Q	Other	Full		0.999307	0.000458987	3	0.999125	0.00149242	5	0.99652	0.00454318	3	0.997391	0.00163684	4
AT5G03940.1	chloroplast signal recognition particle 54 kDa subunit;mutant has Yellow first leaves; Chloroplast Signal Recognition Particle Subunit	MEALQFSSVN	E	B	Not		0.0117813		1
AT5G04140.1	glutamate synthase 1;Encodes a gene whose sequence is similar to ferredoxin dependent glutamate synthase (Fd-GOGAT). Expression in leaves is induced by light and sucrose. Proposed to be involved in photorespiration and nitrogen assimilation.	MAMQSLSPVP	A	A	Not	X	0.0652347	0.0811441	3							0.0184895	0.0049083	4
AT5G04420.1	Galactose oxidase/kelch repeat superfamily protein;	MEEIRKEIDV	E	B	Full					0.973917	0.0294216	5	0.988644	0.00287509	3	0.991724		1
AT5G04430.1	binding to TOMV RNA 1L (long form);Gene model AT5G04430.1 produces active protein. (BTS1S). Binds to ToMV genomic RNA and prevents viral multiplication.	MESTESYAAG	E	B	Full		0.992857	0.0036051	3	0.993159	0.00623923	5				0.994111		1
AT5G04590.1	sulfite reductase;A.thaliana gene encoding sulfite reductase.	MSSTFRAPAG	S	A	Not		0.00641026		1
AT5G05520.1	Outer membrane OMP85 family protein;	MENPAEKPDP	E	B	N.A.								0.941132		1
AT5G05740.1	ethylene-dependent gravitropism-deficient and yellow-green-like 2;S2P-like putative metalloprotease, also contain transmembrane helices near their C-termini and many of them, five of seven, contain a conserved zinc-binding motif HEXXH. Homolog of EGY1. Each of the EGY1 and EGY-like proteins share two additional highly conserved motifs, the previously reported NPDG motif (aa 442â454 in EGY1, Rud…	MNLAVASFRG	N	B	Partial		0.198689		1
AT5G05980.2	DHFS-FPGS homolog B;	MAAQGGDSYE	A	A	Full		0.977938		1	0.996236		1
AT5G06060.1	NAD(P)-binding Rossmann-fold superfamily protein;	METDKRWSLA	E	B	Full	X	0.999698		1							0.358057	0.427884	3
AT5G06160.1	splicing factor-related;Encodes a protein with similarity to pre-mRNA splicing factor SF3a60 that is involved in gametic cell fate determination. Loss of function results in the ectopic expression of egg cell makers suggesting a role in restriction of gametic cell fate. Expressed strongly in gametophytes and weakly in sporophytes.	MSSTLLEQTR	S	A	Full		0.998576		1							0.999981		1
AT5G06580.1	FAD-linked oxidases family protein;Encodes a protein with glycolate dehydrogenase activity, which was shown to complement various subunits of the E. coli glycolate oxidase complex. It has not been ruled out that the enzyme might be involved in other catalytic activities in vivo.	MAFASKFARS	A	A	Not					0.00564208	0.000670514	2	0.00925069		1	0.00296019	0.00107904	3
AT5G06970.1	Protein of unknown function (DUF810);	MEEENAVEIL	E	B	Full		0.983387	0.00984694	3
AT5G07020.1	proline-rich family protein;	MSNVLLSPNG	S	A	Not		0.00685401		1
AT5G07350.1	TUDOR-SN protein 1;RNA binding protein with nuclease activity essential for stress response. Involved in mechanisms acting on mRNAs entering the secretory pathway. Functionally redundant with TSN2.	MATGAENQWL	A	A	Full		0.98668		1							0.968429		1
AT5G07440.1	glutamate dehydrogenase 2;Encodes the beta-subunit of the glutamate dehydrogenase. The enzyme is almost exclusively found in the mitochondria of stem and leaf companion cells.	MNALAATNRN	N	B	Full		0.999629		1
AT5G08060.1	unknown protein; FUNCTIONS IN: molecular_function unknown; INVOLVED IN: biological_process unknown; LOCATED IN: mitochondrion; EXPRESSED IN: 24 plant structures; EXPRESSED DURING: 16 growth stages; Has 42 Blast hits to 42 proteins in 17 species: Archae - 0; Bacteria - 0; Metazoa - 0; Fungi - 0; Plants - 41; Viruses - 0; Other Eukaryotes - 1 (source: NCBI BLink).	MAKSVSTAAS	A	A	Full	X	0.988904	0.0125667	3	0.993306	0.0045323	5				0.468384		1
AT5G08080.1	syntaxin of plants 132;member of SYP13 Gene Family	MNDLLKGSFE	N	B	Full		0.989846	0.0054028	3							0.995275		1
AT5G08280.1	hydroxymethylbilane synthase;Encodes a protein with porphobilinogen deaminase activity. This protein is targeted to the chloroplast.	MDIASSSLSQ	D	B	Not		0.00521357	0.00297644	2
AT5G08500.1	Transmembrane CLPTM1 family protein;	MASPAGETAA	A	A	Full		0.988689		1	0.992296		1
AT5G08570.1	Pyruvate kinase family protein;	MSNIDIEGIL	S	A	Full		0.983927	0.0145219	2	0.987616	0.0137518	5				0.994301		1
AT5G08590.1	SNF1-related protein kinase 2.1;Encodes a member of SNF1-related protein kinases (SnRK2) whose activity is activated by ionic (salt) and non-ionic (mannitol) osmotic stress. Similar to the calcium/calmodulin-dependent protein kinase subfamily and the SNF1 kinase subfamily.	MDKYDVVKDL	D	B	Full		0.982805	0.00247946	3	0.991747		1
AT5G08670.1	ATP synthase alpha/beta family protein;Encodes the mitochondrial ATP synthase beta-subunit. This subunit is encoded by a multigene family of three members (At5g08670, At5g08680, At5g08690) that shared 98% sequence identity at the amino acid level.	MASRRVLSSL	A	A	Not		0.0253683	0.0139554	2							0.18786	0.0183683	2
AT5G08740.1	NAD(P)H dehydrogenase C1;	MAVLSSVSSL	A	A	Partial		0.145858		1	0.148038		1				0.269034		1
AT5G09390.1	CD2-binding protein-related;	MADSSSRRNL	A	A	Full		0.998858		1	0.951131		1
AT5G09660.1	peroxisomal NAD-malate dehydrogenase 2;encodes a microbody NAD-dependent malate dehydrogenase encodes an peroxisomal NAD-malate dehydrogenase that is involved in fatty acid beta-oxidation through providing NAD to the process of converting fatty acyl CoA to acetyl CoA.	MEFRGDANQR	E	B	Not		0.0136208	0.0110098	2							0.0361011		1
AT5G09810.1	actin 7;Member of Actin gene family.Mutants are defective in germination and root growth.	MADGEDIQPL	A	A	Not		0.0127632		1							0.0387523	0.0345078	2
AT5G09890.1	Protein kinase family protein;	MDGADGTVRV	D	B	Full		0.999844		1
AT5G09900.1	26S proteasome regulatory subunit, putative (RPN5);Encodes one of two isoforms for the 26S proteasome regulatory protein (RN) subunit RPN5. For many functions it acts redundantly with the paralogous gene RPN5b but also appears to exert independent effects.	MGDSGKLEAT	G	A	Full		0.998074	0.00187061	3	0.998749	0.00148996	5	0.971043		1	0.962038		1
AT5G10010.1	unknown protein; FUNCTIONS IN: molecular_function unknown; INVOLVED IN: biological_process unknown; LOCATED IN: nucleolus; EXPRESSED IN: 25 plant structures; EXPRESSED DURING: 15 growth stages; BEST Arabidopsis thaliana protein match is: unknown protein (TAIR:AT5G64910.1); Has 33260 Blast hits to 16857 proteins in 1270 species: Archae - 88; Bacteria - 3040; Metazoa - 11915; Fungi - 3137; Plants -…	MKKGAKRKGV	K	Other	Partial		0.205718	0.0198365	3	0.212564	0.0416929	5
AT5G10360.1	Ribosomal protein S6e;RPS6A and RPS6B are fully redundant and essential during gametogenesis.	MKFNVANPTT	K	Other	Not		0.0284819		1
AT5G10450.1	G-box regulating factor 6;Encodes a member of the 14-3-3 gene family that is a lambda isoform (14-3-3&#955;). Interacts with APX3 (ascorbate peroxidase) and AKR2 , suggesting a role in mediating oxidative metabolism in stress response. This protein was shown to colocalize and interact with SERK1 by which it is phosphorylated. This protein is also reported to interact with the phosphorylated form …	MAATLGRDQY	A	A	Full					0.9595		1				0.914896		1
AT5G10480.1	Protein-tyrosine phosphatase-like, PTPLA;Protein tyrosine phosphatase-like involved in cell division and differentiation. Interacts with CDKA;1 only in its phosphorylated form, preventing dephosphorylation. Overexpression slowed down cell division in suspension cell cultures at the G2-to-M transition and early mitosis and inhibited Arabidopsis seedling growth. Localized in the cytoplasm of dividi…	MAGFLSVVRR	A	A	Not		0.000288517		1	0.00787402		1
AT5G10780.1	CONTAINS InterPro DOMAIN/s: Uncharacterised conserved protein UCP017207, transmembrane protein 85 (InterPro:IPR016687), Protein of unknown function DUF1077 (InterPro:IPR009445); Has 30201 Blast hits to 17322 proteins in 780 species: Archae - 12; Bacteria - 1396; Metazoa - 17338; Fungi - 3422; Plants - 5037; Viruses - 0; Other Eukaryotes - 2996 (source: NCBI BLink).	MDKGKAVMGT	D	B	Full		0.9848	0.00854295	3	0.995514	0.0063964	5	0.825284	0.0491409	2	0.956191	0.0170737	2
AT5G11170.1	DEAD/DEAH box RNA helicase family protein ;	MGDARDNEAY	G	A	N.A.											0.0263922		1
AT5G11670.1	NADP-malic enzyme 2;The malic enzyme (EC 1.1.1.40) encoded by AtNADP-ME2 is presumably a cytosolic enzyme involved in malate metabolism and possibly assisting the oxidative pentose phosphate pathway. AtNADP-ME2 counts for the major part of NADP-ME activity in mature tissues of Arabidopsis.	MGSTPTDLPG	G	A	Full	X	0.992349	0.00541715	3	0.997628	0.00282727	5	0.414101	0.130505	4	0.237943	0.0642942	4
AT5G12120.1	Ubiquitin-associated/translation elongation factor EF1B protein;	MSSASKMKSR	S	A	Full		0.999934		1
AT5G12140.1	cystatin-1;Encodes a cystatin.	MADQQAGTIV	A	A	Full	X	0.999698	0.000217612	3	0.996118	0.00301503	4	0.98825	0.000175795	2	0.873114	0.104692	3
AT5G12410.1	THUMP domain-containing protein;	MASGDQSKKR	A	A	Full		0.899685		1	0.915672	0.051363	2
AT5G13390.1	no exine formation 1;Required for normal pollen development and lipid accumulation within the tapetum	MMPPELQPRL	M	Other	Full		0.998665		1	0.999997		1
AT5G13450.1	delta subunit of Mt ATP synthase;	MANRFRSGIS	A	A	Not		0.000282885		1
AT5G13930.1	Chalcone and stilbene synthase family protein;Encodes chalcone synthase (CHS), a key enzyme involved in the biosynthesis of flavonoids. Required for the accumulation of purple anthocyanins in leaves and stems. Also involved in the regulation of auxin transport and the modulation of root gravitropism.	MVMAGASSLD	V	Other	Not		0.070922	0.00421499	3							0.0102187		1
AT5G14105.1	unknown protein; Has 30201 Blast hits to 17322 proteins in 780 species: Archae - 12; Bacteria - 1396; Metazoa - 17338; Fungi - 3422; Plants - 5037; Viruses - 0; Other Eukaryotes - 2996 (source: NCBI BLink).	MGLTNFILTV	G	A	Full	X	0.999618	7.03869e-05	3	0.999467		1				0.481471	0.0633048	4
AT5G14220.1	Flavin containing amine oxidoreductase family;Encodes PPO2, a putative protoporphyrinogen oxidase based on sequence homology. Also known as MEE61 (maternal effect embryo arrest 61). mee61 mutant shows arrested endosperm development.	MASGAVADHQ	A	A	Full		0.997156	0.0027612	2							0.984669		1
AT5G14430.1	S-adenosyl-L-methionine-dependent methyltransferases superfamily protein;	MKHFRTERVR	K	Other	N.A.											0.00101031		1
AT5G14610.1	DEAD box RNA helicase family protein;	MAATASAIRY	A	A	N.A.											0.00132519	0.000859644	2
AT5G14680.1	Adenine nucleotide alpha hydrolases-like superfamily protein;	MESEPTRVMV	E	B	N.A.											0.999556		1
AT5G15070.1	Phosphoglycerate mutase-like family protein;	MGVEEGAGVD	G	A	Full		0.999509		1
AT5G15200.1	Ribosomal protein S4;	MVHVCYYRNY	V	Other	Not		0.0489716		1
AT5G15400.1	U-box domain-containing protein;	MATSKPQRSP	A	A	Full	X	0.99963	0.000366229	2	0.985064	0.0190012	2				0.856678		1
AT5G15450.1	casein lytic proteinase B3;Encodes a chloroplast-targeted Hsp101 homologue. Functions as a molecular chaperone involved in plastid differentiation mediating internal thylakoid membrane formation and conferring thermotolerance to chloroplasts during heat stress. APG6 is constitutively expressed in the root tips, the organ boundary region, the reproductive tissues of mature plants where plastids ex…	MATATTTATA	A	A	Not		0.00658689	0.00552992	2
AT5G15550.1	Transducin/WD40 repeat-like superfamily protein;	MDIDGEDVSR	D	B	Full		0.999402		1							0.999862		1
AT5G16050.1	general regulatory factor 5;Encodes GF14 upsilon chain, a 14-3-3 gene family member.	MSSDSSREEN	S	A	Partial	X	0.738278	0.227187	2							0.642823	0.385089	3
AT5G16130.1	Ribosomal protein S7e family protein;	MFSAQNKIKK	F	C	N.A.											0.0187899		1
AT5G16880.1	Target of Myb protein 1;	MGDNLMDKVT	G	A	Full		0.97281		1
AT5G17010.1	Major facilitator superfamily protein;	MALDPEQQQP	A	A	Partial	X	0.566749	0.00602189	2	0.647984	0.0337838	4				0.0434538	0.014652	2
AT5G17050.1	UDP-glucosyl transferase 78D2;The At5g17050 encodes a anthocyanidin 3-O-glucosyltransferase which specifically glucosylates the 3-position of the flavonoid C-ring. Anthocyanidins such as cyanidin and pelargonidin as well as flavonols such as kaempferol and quercetin are accepted substrates.	MTKPSDPTRD	T	A	Partial	X	0.56563	0.0173243	2	0.583737		1				0.0679348		1
AT5G17380.1	Thiamine pyrophosphate dependent pyruvate decarboxylase family protein;	MADKSETTPP	A	A	Not		0.0191461		1
AT5G17770.1	NADH:cytochrome B5 reductase 1;Encodes NADH:cytochrome (Cyt) b5 reductase that displayed strict specificity to NADH for the reduction of a recombinant Cyt b5 (AtB5-A), whereas no Cyt b5 reduction was observed when NADPH was used as the electron donor.	MDTEFLRTLD	D	B	Partial		0.560475		1	0.597193		1
AT5G17920.1	Cobalamin-independent synthase family protein;Encodes a cytosolic cobalamin-independent methionine synthase, involved in methionine regeneration via the activated methyl cycle (SAM cycle). The protein undergoes thiolation following treatment with the oxidant tert-butylhydroperoxide.	MASHIVGYPR	A	A	Full		0.998443	0.00160573	3							0.96398	0.0334186	2
AT5G19140.1	Aluminium induced protein with YGL and LRDR motifs;	MLGIFSGAIV	L	C	Full		0.960273	0.00982466	3	0.978745	0.00818018	5				0.899723	0.0879025	2
AT5G19180.1	E1 C-terminal related 1;Encodes a subunit of a RUB-activating enzyme analogous to the E1 ubiquitin-activating enzyme. ECR1 functions as a heterodimer with AXR1 to activate RUB, a ubiquitin-related protein.	MADLDVPPQV	A	A	Full		0.993283		1
AT5G19550.1	aspartate aminotransferase 2;Nitrogen metabolism. Major cytosolic isoenzyme controlling aspartate biosynthesis in the light.	MDSVFSNVAR	D	B	Full		0.999933	2.42194e-05	3	0.998111	0.00391001	5				0.993233	0.00667986	2
AT5G19690.1	staurosporin and temperature sensitive 3-like A;encodes an oligosaccharyl transferase involved response to high salt. Mutants are hypersensitive to high salt conditions	MAALESPLPG	A	A	Partial	X	0.150711		1	0.213543	0.00128493	3				0.0620347		1
AT5G19770.1	tubulin alpha-3;tubulin 3	MREIISIHIG	R	Other	N.A.											0.0319795		1
AT5G19990.1	regulatory particle triple-A ATPase 6A;26S proteasome AAA-ATPase subunit	MAAVGVDSRR	A	A	Full	X	0.999476	0.000379948	3	0.987285	0.0155759	3				0.654104	0.123475	4
AT5G20010.1	RAS-related nuclear protein-1;A member of RAN GTPase gene family. Encodes a small soluble GTP-binding protein. Likely to be involved in nuclear translocation of proteins. May also be involved in cell cycle progression.	MALPNQQTVD	A	A	Full		0.961883	0.0136814	3
AT5G20060.1	alpha/beta-Hydrolases superfamily protein;	MSISGAAVGS	S	A	Full		0.99978	0.000192332	3	0.999053	0.00198036	5				0.99991		1
AT5G20290.1	Ribosomal protein S8e family protein;	MGISRDSIHK	G	A	Not		0.0368189		1
AT5G20570.1	RING-box 1;Encodes a ring-box 1 like protein and component of the SCF ubiquitinization complex mediating auxin responses. Forms a E3 ubiquitin ligase complex with CUL3A and At1g21780.1 a BTB domain protein.	MATLDSDVTM	A	A	Full		0.98927	0.00434608	3	0.973662	0.0161585	5				0.946943		1
AT5G20890.1	TCP-1/cpn60 chaperonin family protein;	MPIDKIFKDD	P	Other	Not		0.0302724	0.00207958	2	0.0247275	0.00776838	2	0.0239981		1
AT5G20920.1	eukaryotic translation initiation factor 2 beta subunit;protein synthesis initiation factor eIF2 beta	MADEINEIRE	A	A	Full	X				0.994914	0.00720843	3				0.0398406		1
AT5G21990.1	Tetratricopeptide repeat (TPR)-like superfamily protein;	MFNGLMDPEM	F	C	Full		0.99989		1
AT5G22330.1	P-loop containing nucleoside triphosphate hydrolases superfamily protein;	MEKVKIEEIQ	E	B	Full		0.982929	0.0125735	3	0.98549	0.0128382	3				0.999935		1
AT5G22480.1	ZPR1 zinc-finger domain protein;	MDNKNDQDID	D	B	Full		0.996426	0.00370335	3							0.999973		1
AT5G22820.1	ARM repeat superfamily protein;	MEDDEATKQR	E	B	Full		0.99349		1
AT5G23060.1	calcium sensing receptor;Encodes a chloroplast-localized protein that modulates cytoplasmic Ca2+ concentration and is crucial for proper stomatal regulation in response to elevations of external Ca2+.	MAMAEMATKS	A	A	N.A.											0.0133227		1
AT5G23120.1	photosystem II stability/assembly factor, chloroplast (HCF136);encodes a stability and/or assembly factor of photosystem II	MASLQLCDGY	A	A	Not		0.00698649	0.000381396	3							0.000815661		1
AT5G23920.1	unknown protein; FUNCTIONS IN: molecular_function unknown; INVOLVED IN: biological_process unknown; LOCATED IN: plasma membrane, vacuole; EXPRESSED IN: 22 plant structures; EXPRESSED DURING: 13 growth stages; BEST Arabidopsis thaliana protein match is: unknown protein (TAIR:AT5G52420.1); Has 1807 Blast hits to 1807 proteins in 277 species: Archae - 0; Bacteria - 0; Metazoa - 736; Fungi - 347; Pla…	MSEEIREKDL	S	A	Partial		0.496287	0.476295	2
AT5G24400.1	NagB/RpiA/CoA transferase-like superfamily protein;Encodes a protein with 6-phosphoglucunolactonase activity that localizes to the chloroplasts and the peroxisome. However, mutant phenotypes observed in pgl3 mutant plants can be complemented with a chloroplast-targeted version of the protein. PGL3 likely functions in the oxidative branch of the pentose phosphate pathway. pgl3 mutant phenotypes su…	MASSSCFLRS	A	A	Partial		0.550267		1
AT5G24520.1	Transducin/WD40 repeat-like superfamily protein;Required for the accumulation of purple anthocyanins in leaves and stems. Involved in trichome and root hair development. Controls epidermal cell fate specification. Affects dihydroflavonol 4-reductase gene expression. It is thought that a ternary complex composed of TT2, TT8 and TTG1 is necessary for correct expression of BAN in seed endothelium. B…	MDNSAPDSLS	D	B	Full		0.998858		1							0.999869		1
AT5G24530.1	2-oxoglutarate (2OG) and Fe(II)-dependent oxygenase superfamily protein;Encodes a putative 2OG-Fe(II) oxygenase that is defense-associated but required for susceptibility to downy mildew.	MAAKLISTGF	A	A	Full		0.998335		1	0.99192	0.0112547	2				0.99333		1
AT5G24650.1	Mitochondrial import inner membrane translocase subunit Tim17/Tim22/Tim23 family protein;	MGKDGEGDKK	G	A	Not		0.0363169	0.0244505	3	0.0268541	0.0108207	5				0.0150195		1
AT5G25250.1	SPFH/Band 7/PHB domain-containing membrane-associated protein family;	MFKVARASQY	F	C	N.A.											0.999892		1
AT5G25754.1	RNA polymerase I-associated factor PAF67;	MASSNEYEEG	A	A	Full		0.994889	0.00253599	3	0.99895	0.00121535	5	0.998965		1	0.997226	0.000170053	2
AT5G25980.2	glucoside glucohydrolase 2;Myrosinase (thioglucoside glucohydrolase) gene involved in glucosinoloate metabolism.	MQHNTYIYIL	Q	Other	Not		0.0065621	0.00155119	3				0.0454769	0.0289437	2	0.0121816	0.00351164	4
AT5G26000.1	thioglucoside glucohydrolase 1;member of Glycoside Hydrolase Family 1. encodes one of two known functional myrosinase enzymes in Arabidopsis. The enzyme catalyzes the hydrolysis of glucosinolates into compounds that are toxic to various microbes and herbivores.	MKLLMLAFVF	K	Other	Not		0.009758	0.00518647	3				0.0249626		1	0.00416668	0.00167005	4
AT5G26210.1	alfin-like 4;AL4 encodes a member of the Alfin-Like family of nuclear-localized PhD domain containing homeodomain proteins. Binds to H3K4 di or trimethylated DNA.	MEAGGAYNPR	E	B	Full		0.99982		1	0.99953	0.00063933	2
AT5G26360.1	TCP-1/cpn60 chaperonin family protein;	MHAPVLVLSD	H	Other	Partial	X	0.792016		1							0.633633		1
AT5G26594.1	response regulator 24;Encodes an atypical subtype of the ARR (Arabidopsis response regulator) protein family . It appears to be expressed in floral buds, mature flowers, and pollen. But, unlike the related ARR22 protein, it does not appear to be expressed at the seed:funiculus junction.	MTRDQVAEEL	T	A	N.A.											0.0108672		1
AT5G27470.1	seryl-tRNA synthetase / serine--tRNA ligase;	MLDINLFREE	L	C	Not		0.0193668	0.0177261	3							0.00792365	0.0034083	3
AT5G27640.1	translation initiation factor 3B1;encodes a member of eukaryotic translation initiation factor 3B family.	MEVVDIDARA	E	B	Full		0.999751	0.000149425	2	0.997728	0.00481282	5				0.99993		1
AT5G27670.1	histone H2A 7;Encodes HTA7, a histone H2A protein.	MESSQATTKP	E	B	Full		0.998695	0.000784736	3	0.998162	0.00340073	5	0.999867	0	2	0.999778	3.79831e-05	2
AT5G27700.1	Ribosomal protein S21e ;	MQNEEGQVTE	Q	Other	Full		0.995706	0.003895	3	0.997741	0.00288132	4				0.998035		1
AT5G27850.1	Ribosomal protein L18e/L15 superfamily protein;	MGIDLIAGGK	G	A	N.A.											0.025227		1
AT5G28060.1	Ribosomal protein S24e family protein;	MAEKAVTIRT	A	A	Full	X	0.999928	1.59977e-05	2							0.502827	0.0870176	3
AT5G28540.1	heat shock protein 70 (Hsp 70) family protein;Encodes the luminal binding protein BiP, an ER-localized member of the HSP70 family. BiP is composed of an N-terminal ATP binding domain and a C-terminal domain that binds to hydrophobic patches on improperly/incompletely folded proteins in an ATP-dependent manner. Involved in polar nuclei fusion during proliferation of endosperm nuclei.	MARSFGANST	A	A	Not		0.0255942	0.00453311	3							0.0799403	0.0873831	3
AT5G28840.1	GDP-D-mannose 3',5'-epimerase;Encodes a protein with GDP-D-mannose 3',5'-epimerase activity. The enzyme is involved in ascorbate biosynthesis. It catalyzes the conversion of GDP-D-mannose to GDP-L-galactose.	MGTTNGTDYG	G	A	Full	X	0.985234	0.00758804	3	0.98004	0.00863759	5				0.571559		1
AT5G35460.1	unknown protein; CONTAINS InterPro DOMAIN/s: Protein of unknown function DUF2838 (InterPro:IPR021261); Has 1807 Blast hits to 1807 proteins in 277 species: Archae - 0; Bacteria - 0; Metazoa - 736; Fungi - 347; Plants - 385; Viruses - 0; Other Eukaryotes - 339 (source: NCBI BLink).	MANNEDSNSN	A	A	Full		0.950715		1	0.944252	0.00052959	2
AT5G35620.1	Eukaryotic initiation factor 4E protein;Cap-binding protein, binds to the 5' cap structure of nuclear-encoded mRNAs. Mutant is resistant to potyvirus infection.	MATDDVNEPL	A	A	Full	X	0.95303	0.0225125	3							0.249715	0.0551628	2
AT5G35630.1	glutamine synthetase 2;chloroplastic glutamine synthetase	MAQILAASPT	A	A	Not		0.0475964		1				0.0563063		1
AT5G36880.1	acetyl-CoA synthetase;Encodes a plastidic acetyl-coA synthetase. This enzyme plays a role in converting acetate to acetyl-coA in the plastids. It does not appear to be a major contributor to fatty acid biosynthesis based on mutant phenotypes. The enzyme seems to act as a monomer and may play an important role in preventing the toxic accumulation of fermentation products including acetaldehyde, ac…	MSSNSLRHVE	S	A	Full		0.999934		1
AT5G36890.1	beta glucosidase 42;	MAQKLNLLNL	A	A	Full		0.988768		1
AT5G37830.1	oxoprolinase 1;Encodes a 5-oxoprolinase that acts in the glutathione degradation pathway and in 5-oxoproline metabolism.	MGTVIEGKLR	G	A	Full		0.995531	0.00277639	3	0.999942		1				0.998782		1
AT5G37850.2	pfkB-like carbohydrate kinase family protein;Encodes a pyridoxal kinase required for root hair development. Mutants are hypersensitive to Na+, K+ and Li+.	MTTPPVLSLA	T	A	Full	X	0.995955	0.00112729	3	0.99481	0.00466168	5				0.877501		1
AT5G38410.1	Ribulose bisphosphate carboxylase (small chain) family protein;	MASSMLSSAA	A	A	N.A.								0.0125802		1	0.0100847		1
AT5G38420.1	Ribulose bisphosphate carboxylase (small chain) family protein;	MASSMFSSTA	A	A	Not		0.00567512	0.000649993	2				0.0260672	0.00701	3	0.00835969	0.00317578	3
AT5G38480.1	general regulatory factor 3;general regulatory factor, a 14-3-3 gene	MSTREENVYM	S	A	N.A.											0.956718		1
AT5G38660.1	acclimation of photosynthesis to environment;mutant has Altered acclimation responses;	MGSITVAPGT	G	A	Partial		0.375751	0.00880176	3	0.479012	0.0261646	5	0.523959	0.00661624	2	0.463441	0.0129452	3
AT5G39330.1	Protein of unknown function (DUF1163);	MKKEALVPKL	K	Other	N.A.											0.999988		1
AT5G39510.1	Vesicle transport v-SNARE family protein;Encodes a member of SNARE gene family. Homologous with yeast VTI1 and is involved in vesicle transport. Mutant alleles such as sgr4/zig are defective in the shoots response to gravity resulting in a zigzag growth pattern of the stem. Involved in protein trafficking to lytic vacuoles. Can conditionally substitute VTI12 in protein storage vacuole trafficking…	MSDVFDGYER	S	A	Full		0.99679	0.00409433	3	0.997307	0.00372608	2				0.982164		1
AT5G39570.1	FUNCTIONS IN: molecular_function unknown; INVOLVED IN: biological_process unknown; LOCATED IN: cytosol, nucleus; EXPRESSED IN: 25 plant structures; EXPRESSED DURING: 14 growth stages; BEST Arabidopsis thaliana protein match is: glycine-rich protein (TAIR:AT3G29075.1); Has 30201 Blast hits to 17322 proteins in 780 species: Archae - 12; Bacteria - 1396; Metazoa - 17338; Fungi - 3422; Plants - 5037;…	MPYYTRDDND	P	Other	Full		0.99875	0.000185535	2	0.999637	0.000335356	4	0.999542	0.000457305	4	0.996957	0.00196487	4
AT5G39740.1	ribosomal protein L5 B;Encodes a ribosomal protein RPL5B that is involved in ribosome biogenesis and plays a role in organ size control by promoting cell proliferation and preventing compensation in normal leaf development.	MVFVKSSKSN	V	Other	Not		0.0234551	0.010344	3	0.0229077	0.00403431	5				0.0238949		1
AT5G40930.1	translocase of outer membrane 20-4;Form of TOM20, which is a component of the TOM complex involved in transport of nuclear-encoded mitochondrial proteins	MDMQNENERL	D	B	Full		0.99962		1
AT5G41210.1	glutathione S-transferase THETA 1;Encodes glutathione transferase belonging to the theta class of GSTs. Naming convention according to Wagner et al. (2002).	MMKLKVYADR	M	Other	Full		0.999962		1	0.985086	0.017301	4
AT5G41520.1	RNA binding Plectin/S10 domain-containing protein;	MIISETNRRE	I	C	Not		0.00557724		1	0.100437	0.15448	4	0.0159008		1	0.0111111	0.00684981	3
AT5G41670.1	6-phosphogluconate dehydrogenase family protein;	MESVALSRIG	E	B	Full		0.999877	5.34857e-05	4							0.999725	0.000141422	2
AT5G41770.1	crooked neck protein, putative / cell cycle protein, putative;	MASGGKDSDR	A	A	Full		0.999887		1	0.999915		1
AT5G42080.1	dynamin-like protein;Encodes a dynamin-like protein related to phragmoplastin. Mutations in this gene, in combination with mutation in ADL1E, result in defects in embryogenesis, cell plate formation and trichome branching. Also controls vascular patterning in combination with VAN3 and GNOM. DRP2B and DRP1A participate together in clathrin-coated vesicle formation during endocytosis.	MENLISLVNK	E	B	Full		0.995709	0.00417833	2
AT5G42270.1	FtsH extracellular protease family;VAR1 contains a conserved motif for ATPase and a metalloprotease characteristic to FtsH proteins, and is targeted into chloroplasts. A VAR1-fusion protein synthesized in vitro exhibited ATPase activity and partial metalloprotease activity. This protein is located to the thylakoid membrane and forms a complex with VAR2. FtsH1 (VAR1) and FtsH5 are interchangeable …	MATTSSNPLL	A	A	Not		0.013137	0.0100487	2							0.00268673		1
AT5G42650.1	allene oxide synthase;Encodes a member of the cytochrome p450 CYP74 gene family that functions as an allene oxide synthase. This enzyme catalyzes dehydration of the hydroperoxide to an unstable allene oxide in the JA biosynthetic pathway. It shows a dual catalytic activity, the major one being a 13-AOS but also expressing a 9-AOS activity.	MASISTPFPI	A	A	Not		0.0234167	0.00912483	2
AT5G42850.1	Thioredoxin superfamily protein;	MTLKKVDANP	T	A	Not		0.0648508		1
AT5G42960.1	unknown protein; FUNCTIONS IN: molecular_function unknown; INVOLVED IN: biological_process unknown; LOCATED IN: mitochondrion, chloroplast, plastid, chloroplast envelope; EXPRESSED IN: 24 plant structures; EXPRESSED DURING: 13 growth stages; BEST Arabidopsis thaliana protein match is: unknown protein (TAIR:AT1G45170.1); Has 30201 Blast hits to 17322 proteins in 780 species: Archae - 12; Bacteria …	MAMKASIKGK	A	A	Full		0.984572		1
AT5G42970.1	Proteasome component (PCI) domain protein;encodes subunit 4 of COP9 signalosome complex. sequence is similar to a subunit of the 19S regulatory particle of the 26S proteasome. recessive mutation causes derepression of photomorphogenesis.	MDEALTNASA	D	B	Full		0.993835		1	0.999711		1
AT5G43010.1	regulatory particle triple-A ATPase 4A;26S proteasome AAA-ATPase subunit RPT4a (RPT4a) mRNA,	MTDVDESVRR	T	A	Full	X	0.999817		1	0.998156	0.00289235	3				0.49505		1
AT5G43830.1	Aluminium induced protein with YGL and LRDR motifs;	MLAVFEKTVA	L	C	Not		0.0279096		1							0.0245761		1
AT5G43940.1	GroES-like zinc-binding dehydrogenase family protein;Encodes a glutathione-dependent formaldehyde dehydrogenase (also known as class III type alcohol dehydrogenase) reduces S-nitrosoglutathione (GSNO), the condensation product of glutathione and NO, that is a naturally occurring NO reservoir and also a reactive nitrogen intermediate. Gene expression is reduced by wounding and induced by salicylic…	MATQGQVITC	A	A	Not		0.0297821	0.0256205	3
AT5G44070.1	phytochelatin synthase 1 (PCS1);Phytochelatin synthase gene confers tolerance to cadmium ions. Catalyzes phytochelatin (PC) synthesis from glutathione (GSH) in the presence of Cd2+, Zn2+, Cu2+ and Fe3+, but not by Co2+ or Ni2+.	MAMASLYRRS	A	A	Full	X	0.985598	0.0108536	2	0.999941		1				0.735485	0.0427247	2
AT5G44110.1	P-loop containing nucleoside triphosphate hydrolases superfamily protein;Encodes a member of the NAP subfamily of ABC transporters.	MAEKNASAVD	A	A	Full		0.975182		1
AT5G44200.1	CAP-binding protein 20;Encodes a nuclear cap-binding protein that forms a heterodimeric complex with ABH1 (ATCBP80) and is likely to participate in RNA metabolism. Its mRNA is ubiquitously expressed.Loss of function mutations suggest a role in processing of pri-miRNA and mRNA splicing.	MASLFKEQAK	A	A	Partial		0.532379	0.0279396	2
AT5G44650.1	Encodes a chloroplast protein that induces tolerance to multiple environmental stresses and reduces photooxidative damage.	MTTQIFQLPL	T	A	Not	X	0.0881177	0.032554	3	0.00856417	0.0103885	5	0.0392311		1	0.035791		1
AT5G44710.1	CONTAINS InterPro DOMAIN/s: Ribosomal protein S27/S33, mitochondrial (InterPro:IPR013219); Has 101 Blast hits to 101 proteins in 55 species: Archae - 0; Bacteria - 0; Metazoa - 8; Fungi - 59; Plants - 26; Viruses - 0; Other Eukaryotes - 8 (source: NCBI BLink).	MASGSLKSLI	A	A	Full		0.999964		1
AT5G44730.1	Haloacid dehalogenase-like hydrolase (HAD) superfamily protein;	MAVSLLSKLR	A	A	Full	X	0.977976	0.0262408	3	0.961714		1				0.179662		1
AT5G45930.1	magnesium chelatase i2;encodes a second Chl I gene (CHLI2), a subunit of magnesium chelatase which is required for chlorophyll biosynthesis. Has ATPase activity, regulated by TRX-f. Involved in the assembly of the Mg chelatase complex.	MASLLGRSPS	A	A	Not		0.0172206		1
AT5G46230.1	Protein of unknown function, DUF538;	MSSQETKSDQ	S	A	Full		0.995237		1
AT5G46290.1	3-ketoacyl-acyl carrier protein synthase I;3-ketoacyl-acyl carrier protein synthase I (KAS I) mRNA,	MQALQSSSLR	Q	Other	Not		0.00309598		1
AT5G46750.1	ARF-GAP domain 9;A member of ARF GAP domain (AGD), A thaliana has 15 members, grouped into four classes.	MATENLTDKN	A	A	Full	X	0.997508	0.00132184	3	0.997506	0.00465057	5				0.848104		1
AT5G46790.1	PYR1-like 1;Encodes a member of the PYR (pyrabactin resistance )/PYL(PYR1-like)/RCAR (regulatory components of ABA receptor) family proteins with 14 members. PYR/PYL/RCAR family proteins function as abscisic acid sensors. Mediate ABA-dependent regulation of protein phosphatase 2Cs ABI1 and ABI2.	MANSESSSSP	A	A	Full	X	0.97809	0.00864693	4	0.982456	0.014323	5	0.450983	0.1679	4	0.309215		1
AT5G46800.1	Mitochondrial substrate carrier family protein;Seedling lethal mutation; Mitochondrial Carnitine Acyl Carrier-Like Protein	MADAWKDLAS	A	A	N.A.											0.0083682		1
AT5G46860.1	Syntaxin/t-SNARE family protein;Syntaxin-related protein required for vacuolar assembly. A member of t-SNARE superfamily, homologous to yest Vam3p. Localized in the vacuolar membranes. The protein has a heptad repeat structure (residues164â220) in which hydrophobic amino acid residues appear at seven amino acid intervals. Such regions have a high potential to form an amphiphilic a-helix, intrig…	MSFQDLESGR	S	A	Full		0.993285	0.00873613	3	0.996684	0.00461769	2				0.999825		1
AT5G47120.1	BAX inhibitor 1;Encodes BI-1, a homolog of mammalian Bax inhibitor 1. Functions as an attenuator of biotic and abiotic types of cell death. Bax-induced cell death can be downregulated by ectopically expressing AtBI in planta.	MDAFSSFFDS	D	B	Full		0.997391		1
AT5G47210.1	Hyaluronan / mRNA binding family;	MASLNPFDLL	A	A	Not		0.00652316		1
AT5G47910.1	respiratory burst oxidase homologue D;NADPH/respiratory burst oxidase protein D (RbohD).Interacts with AtrbohF gene to fine tune the spatial control of ROI production and hypersensitive response to cell in and around infection site.	MKMRRGNSSN	K	Other	Full		0.993126	0.00235773	2	0.999951		1
AT5G47920.1	unknown protein; BEST Arabidopsis thaliana protein match is: unknown protein (TAIR:AT5G13880.1); Has 1807 Blast hits to 1807 proteins in 277 species: Archae - 0; Bacteria - 0; Metazoa - 736; Fungi - 347; Plants - 385; Viruses - 0; Other Eukaryotes - 339 (source: NCBI BLink).	MKKATALMKH	K	Other	Not		0.0273748		1	0.0321639	0.0161886	2	0.0451671		1	0.0214189	0.00296535	2
AT5G47930.1	Zinc-binding ribosomal protein family protein;	MVLQNDIDLL	V	Other	Not		0.0114392	0.00210276	3							0.0164157	0.00525063	3
AT5G48300.1	ADP glucose pyrophosphorylase 1;Encodes the small subunit of ADP-glucose pyrophosphorylase. The small subunit is the catalytic isoform responsible for ADP-glucose pyrophosphorylase activity. The presence of the small subunit is required for large subunit stability. Two isoforms of the small subunit (ApS1 and ApS2) have been described. ApS1 is the major small subunit isoform present in all plant t…	MASVSAIGVL	A	A	Not		0.0258946	0.000743674	2
AT5G48870.1	Small nuclear ribonucleoprotein family protein;SAD1 encodes a polypeptide similar to multifunctional Sm-like snRNP proteins that are required for mRNA splicing, export, and degradation. Mutation in this gene increases plant sensitivity to drought stress and ABA in seed germination, root growth, and the expression of some stress-responsive genes.	MANNPSQLLP	A	A	Full	X	0.978399	0.00594923	3	0.963725		1				0.438596		1
AT5G49400.1	zinc knuckle (CCHC-type) family protein;	MSNSKDEKSQ	S	A	Full		0.994101	0.00774608	3
AT5G49510.1	prefoldin 3;	MSSSSPSGSG	S	A	Full		0.989774	0.00978528	2	0.954696	0.038014	2				0.96031	0.0308125	2
AT5G49910.1	chloroplast heat shock protein 70-2;Stromal heat shock protein involved in protein import into chloroplast.	MASSAAQIHI	A	A	Not		0.00949205	0.00763124	2							0.00960615		1
AT5G49980.1	auxin F-box protein 5;	MTQDRSEMSE	T	A	N.A.											0.0665779		1
AT5G50000.1	Protein kinase superfamily protein;	MKEGKDGFVR	K	Other	Full		0.987428	0.00688229	2	0.98703		1				0.966884		1
AT5G50580.1	SUMO-activating enzyme 1B;Encodes one of the two subunits of the SUMO activation enzyme required during sumolation. Sumolation is a post-translational protein modification process similar to ubiquitination during which a polypeptide (SUMO) is covalently attached to a target protein.	MDGDELTEQE	D	B	Full		0.990628		1	0.995201		1				0.993903		1
AT5G50850.1	Transketolase family protein;	MLGILRQRAI	L	C	Not		0.0335728	0.00644316	2
AT5G50920.1	CLPC homologue 1;Encodes a protein that is similar to ATP-dependent Clp protease ATP-binding subunit / ClpC. Involved in protein import into the chloroplast. May provide ATP source that drives the TIC (Translocon at the Inner envelope membrane of Chloroplasts) translocation machinery.	MAMATRVLAQ	A	A	Not		0.0188378	0.00365897	3							0.00996108	0.00333856	2
AT5G50950.1	FUMARASE 2;Encodes a fumarase enzyme initially shown to be in the mitochondria through proteomic studies but later shown to be present in the cytosol using an RFP fluorescent protein tag. It appears to be important for the accumulation of fumarate from malate in leaves in the light, and helps to promote nitrogen assimilation under high nitrogen conditions. It does not appear to be necessary for l…	MAALTMQFEG	A	A	Full		0.975408	0.00406249	2	0.986841	0.00935804	5
AT5G51270.1	U-box domain-containing protein kinase family protein;	MDSFFKNSYL	D	B	N.A.											0.00879726	0.00384626	3
AT5G51400.1	PLAC8 family protein;	MMSDGGAPSR	M	Other	Full		0.997072		1
AT5G51720.1	2 iron, 2 sulfur cluster binding;	MAIIASTFGT	A	A	Not		0.00277932		1
AT5G52370.1	unknown protein; BEST Arabidopsis thaliana protein match is: unknown protein (TAIR:AT5G58990.1); Has 30201 Blast hits to 17322 proteins in 780 species: Archae - 12; Bacteria - 1396; Metazoa - 17338; Fungi - 3422; Plants - 5037; Viruses - 0; Other Eukaryotes - 2996 (source: NCBI BLink).	MAMTLINRAI	A	A	N.A.											0.995506		1
AT5G53140.1	Protein phosphatase 2C family protein;	MVCSSFIRSF	V	Other	Full		0.999912	1.26643e-05	3	0.999594	0.000785679	5	0.999965		1	0.999936	3.77449e-05	4
AT5G53400.1	HSP20-like chaperones superfamily protein;Encodes BOBBER1 (BOB1), a non-canonical small heat shock protein required for both development and thermotolerance. BOB1 is cytoplasmic at basal temperatures but forms heat shock granules containing canonical small heat shock proteins at high temperatures.	MAIISEVEEE	A	A	N.A.								0.0127389		1
AT5G53480.1	ARM repeat superfamily protein;	MAMEVTQLLI	A	A	Full		0.992416	0.00532667	3	0.991587	0.00549408	5
AT5G53620.1	unknown protein; INVOLVED IN: biological_process unknown; EXPRESSED IN: 23 plant structures; EXPRESSED DURING: 13 growth stages; Has 28929 Blast hits to 19542 proteins in 1425 species: Archae - 211; Bacteria - 3079; Metazoa - 14558; Fungi - 2157; Plants - 966; Viruses - 80; Other Eukaryotes - 7878 (source: NCBI BLink).	METAASSVAT	E	B	Full		0.995838	0.00258242	3	0.999849	8.83616e-05	2				0.999242		1
AT5G54310.1	ARF-GAP domain 5;A member of ARF GAP domain (AGD), A thaliana has 15 members, grouped into four classes. Regulates membrane trafficking and organ separation.	MNEKANVSKE	N	B	Full		0.996535	0.00318591	3	0.996871	0.000412479	2				0.99797		1
AT5G54600.1	Translation protein SH3-like family protein;	MATMSALQSS	A	A	N.A.											0.0112158		1
AT5G56030.1	heat shock protein 81-2;A member of heat shock protein 90 (HSP90) gene family. Expressed in all tissues and abundant in root apical meristem, pollen and tapetum. Expression is NOT heat-induced but induced by IAA and NaCl. Interacts with HsfA1d in the cytosol and the nucleus and negatively regulates HsfA1d. Did not bind to AtHsfA4c.	MADAETFAFQ	A	A	Not	X	0.0591366		1							0.00998314	0.00961318	2
AT5G56710.1	Ribosomal protein L31e family protein;	MSEKKGRKEE	S	A	Full		0.980343	0.0057142	3
AT5G56730.1	Insulinase (Peptidase family M16) protein;	MDLIAGESSK	D	B	Full		0.991072	0.00167812	2
AT5G56740.1	histone acetyltransferase of the GNAT family 2;Encodes an enzyme with histone acetyltransferase activity. Histone H4 is the primary substrate for the enzyme. Prior acetylation of lysine 12 of histone H4 reduces radioactive acetylation by HAG2. HAG2 acetylates histone H4 lysine 12.	MVQKQQASAG	V	Other	Not		0.0329776	0.0105006	2	0.0398196	0.0158492	3				0.0591017		1
AT5G57020.1	myristoyl-CoA:protein N-myristoyltransferase;Arabidopsis thaliana myristoyl-CoA:protein N-myristoyltransferase.	MADNNSPPGS	A	A	Not		0.0297265		1
AT5G57440.1	Haloacid dehalogenase-like hydrolase (HAD) superfamily protein;a member of haloacid dehalogenase-like hydrolase family	MSNPAAVTAG	S	A	Full		0.999464	8.34105e-05	2	0.999922	1.55539e-05	2				0.974895	0.0330346	3
AT5G58070.1	temperature-induced lipocalin;Encodes a temperature-induced lipocalin TIL1. Involved in thermotolerance. Peripherally associated with plasma membrane.	MTEKKEMEVV	T	A	Full	X	0.995039	0.00341102	3	0.992959	0.00676735	3				0.687663		1
AT5G58110.1	chaperone binding;ATPase activators;	MEREEEKTKE	E	B	N.A.											0.996071	0.0037508	2
AT5G58140.1	phototropin 2;Membrane-bound protein serine/threonine kinase that functions as blue light photoreceptor in redundancy with PHO1. Involved in stomatal opening, chloroplast movement and phototropism. Mediates blue light-induced growth enhancements. PHOT1 and PHOT2 mediate blue light-dependent activation of the plasma membrane H+-ATPase in guard cell protoplasts. PHOT2 possesses two LOV (LOV1 and LO…	MERPRAPPSP	E	B	Not		0.0208551		1
AT5G58230.1	Transducin/WD40 repeat-like superfamily protein;Encodes a WD-40 repeat containing protein that functions in chromatin assembly as part of the CAF1 and FIE complex. Mutants exhibit parthenogenetic development that includes proliferation of unfertilized endosperm and embryos. In heterozygous plants 50% of embryos abort. Of the aborted embryos the early aborted class are homozygous and the later abo…	MGKDEEEMRG	G	A	Not					0.0168379		1				0.00654468	0.00446005	2
AT5G58290.1	regulatory particle triple-A ATPase 3;26S proteasome AAA-ATPase subunit RPT3 (RPT3) mRNA,	MASAAVASMV	A	A	Full		0.845158	0.127179	2	0.978588	0.0127087	3				0.972384		1
AT5G58330.1	lactate/malate dehydrogenase family protein;	MAMAELSTPK	A	A	Not		0.0282228	0.00633142	2
AT5G58720.1	smr (Small MutS Related) domain-containing protein;	MKQKNQHKKK	K	Other	Not					0.00474834		1	9.71723e-05		1
AT5G58740.1	HSP20-like chaperones superfamily protein;	MAEKLAPEKR	A	A	Full		0.992947		1
AT5G59110.1	subtilisin-like serine protease-related;	MGKRATYGAG	G	A	N.A.											0.00556174		1
AT5G59290.1	UDP-glucuronic acid decarboxylase 3;Encodes an isoform of UDP-glucuronic acid decarboxylase, which is predicted to be cytosolic by PSORT. This enzyme produces UDP-xylose, which is a substrate for many cell wall carbohydrates including hemicellulose and pectin. UDP-xylose is also known to feedback regulate several cell wall biosynthetic enzymes.	MAATSEKQNT	A	A	Full	X	0.999466	0.000413058	2	0.995374	0.00391969	5	0.914545		1	0.930596		1
AT5G59750.1	DHBP synthase RibB-like alpha/beta domain;GTP cyclohydrolase II;	MMDSALYHPR	M	Other	N.A.											0.0270929		1
AT5G59870.1	histone H2A 6;Encodes HTA6, a histone H2A protein.	MESTGKVKKA	E	B	Full		0.995418	0.00364417	3							0.997928	0.0012274	2
AT5G59960.1	unknown protein; FUNCTIONS IN: molecular_function unknown; INVOLVED IN: biological_process unknown; LOCATED IN: nucleus; EXPRESSED IN: 24 plant structures; EXPRESSED DURING: 15 growth stages; Has 30201 Blast hits to 17322 proteins in 780 species: Archae - 12; Bacteria - 1396; Metazoa - 17338; Fungi - 3422; Plants - 5037; Viruses - 0; Other Eukaryotes - 2996 (source: NCBI BLink).	MEKVSSPSSS	E	B	Full		0.999547	0.000443598	2	0.961261		1				0.998397		1
AT5G60160.1	Zn-dependent exopeptidases superfamily protein;	MDKSSLVSDF	D	B	Full		0.921175		1
AT5G60980.1	Nuclear transport factor 2 (NTF2) family protein with RNA binding (RRM-RBD-RNP motifs) domain;	MAQQEASPSP	A	A	Full		0.996543		1	0.998641	0.00166071	2
AT5G61160.1	anthocyanin 5-aromatic acyltransferase 1;	MALKVIKISR	A	A	Partial	X	0.348924	0.00480069	3	0.369581	0.029902	3				0.0355999		1
AT5G61780.1	TUDOR-SN protein 2;Involved in the regulation of AtGA20ox3 expression, as well as seed germination.	MATGAATENQ	A	A	Full	X	0.993944	0.00311903	3	0.991274		1				0.801656	0.152516	2
AT5G62030.1	diphthamide synthesis DPH2 family protein;	MELSDPNNGK	E	B	Full		0.959753	0.0223528	2
AT5G63260.1	Zinc finger C-x8-C-x5-C-x3-H type family protein;	MSKPEETSDP	S	A	Full		0.986575	0.0112128	2	0.987466	0.0126415	3
AT5G63310.1	nucleoside diphosphate kinase 2;Maintains intracellular dNTP levels except ATP. Plays a role in response to oxidative stress and UV. Involved in phytochrome-mediated light signaling. Participates in auxin-regulated processes, partly through the modulation of auxin transport. H-bonding with His-197 inside the nucleotide-binding pocket is critical for NDPK2 functioning.	MVGATVVSKW	V	Other	Not		0.00306279		1
AT5G63320.1	nuclear protein X1;Encodes NPX1 (Nuclear Protein X1), a nuclear factor regulating abscisic acid responses.	MGKARKHSRG	G	A	Not					0.00429924	0.00126652	2	0.0467727		1	0.00732601		1
AT5G63400.1	adenylate kinase 1;encodes a protein similar to adenylate kinase.	MATGGAAADL	A	A	Full		0.974148	0.0150991	2
AT5G63420.1	RNA-metabolising metallo-beta-lactamase family protein;	MMKPASLQGF	M	Other	N.A.								0.99029	0.00566722	3
AT5G63980.1	Inositol monophosphatase family protein;Encodes a bifunctional protein that has 3'(2'),5'-bisphosphate nucleotidase and inositol polyphosphate 1-phosphatase activities and rescues sulfur assimilation mutants in yeast. It is involved in the response to cold, drought (negative regulator of drought tolerance), and ABA. Mutants in this gene exhibit enhanced induction of stress genes in response to co…	MMSINCFRTA	M	Other	N.A.											0.00178094		1
AT5G64040.1	photosystem I reaction center subunit PSI-N, chloroplast, putative / PSI-N, putative (PSAN);Encodes the only subunit of photosystem I located entirely in the thylakoid lumen. May be involved in the interaction between plastocyanin and the photosystem I complex.	MAAMNSSVLT	A	A	Not		0.0256973	0.00901227	3							0.02379	0.0133797	3
AT5G64270.1	splicing factor, putative;	MADLDPEIAK	A	A	Full		0.984023	0.00868934	2
AT5G64440.1	fatty acid amide hydrolase;AtFAAH (fatty acid amide hydrolase) modulates endogenous NAEs (N-Acylethanolamines) levels in plants by hydrolyzing NAEs to ethanolamine and their corresponding free fatty acids. NAE depletion likely participates in the regulation of plant growth.	MGKYQVMKRA	G	A	Not		0.0267237		1							0.00903342		1
AT5G64500.1	Major facilitator superfamily protein;	MDVDGEGDRG	D	B	Full					0.999839		1				0.999973		1
AT5G65310.1	homeobox protein 5;Encodes a class I HDZip (homeodomain-leucine zipper) protein that is a positive regulator of ABA-responsiveness, mediating the inhibitory effect of ABA on growth during seedling establishment.	MKRSRGSSDS	K	Other	N.A.											0.994269	0.00433628	2
AT5G65430.1	general regulatory factor 8;member of 14-3-3 proteins. This protein is reported to interact with the BZR1 transcription factor involved in brassinosteroid signaling and may affect the nucleocytoplasmic shuttling of BZR1	MATTLSRDQY	A	A	N.A.											0.889744	0.0623768	3
AT5G66120.2	3-dehydroquinate synthase, putative;	MAANTISLSN	A	A	Partial	X	0.140294	0.00850119	3	0.210449	0.00572888	2				0.0846906	0.0494296	2
AT5G66190.1	ferredoxin-NADP(+)-oxidoreductase 1;Encodes a leaf-type ferredoxin:NADP(H) oxidoreductase. It is present in both chloroplast stroma and thylakoid membranes but is more abundant in the thylakoid. The affinity of this enzyme for ferredoxin is slightly, but significantly, higher than AtLFNR2, an isoform of the same enzyme. AtLFNR1 forms a heterodimer with AtFNR2 and is also a prerequisite to attach …	MAAAISAAVS	A	A	Not		0.0161475	0.0130496	2							0.00393498	0.00173717	2
AT5G66420.2	LOCATED IN: cellular_component unknown; EXPRESSED IN: 23 plant structures; EXPRESSED DURING: 13 growth stages; CONTAINS InterPro DOMAIN/s: Uncharacterised conserved protein UCP033271 (InterPro:IPR008322), TIM-barrel signal transduction protein, predicted (InterPro:IPR009215); Has 1232 Blast hits to 1230 proteins in 311 species: Archae - 18; Bacteria - 959; Metazoa - 1; Fungi - 84; Plants - 42; Vi…	MKGETYRVFC	K	Other	Not		0.00183486		1
AT5G66570.1	PS II oxygen-evolving complex 1;Encodes a protein which is an extrinsic subunit of photosystem II and which has been proposed to play a central role in stabilization of the catalytic manganese cluster. In <i>Arabidopsis thaliana</i> the PsbO proteins are encoded by two genes: <i>psbO1</i> and <i>psbO2</i>. PsbO1 is the major isoform in the wild-type.	MAASLQSTAT	A	A	Not		0.00555247		1
AT5G66760.1	succinate dehydrogenase 1-1;One of two genes in Arabidopsis that encode a flavoprotein subunit of the mitochondrial succinate dehydrogenase complex.	MWRCVSRGFR	W	C	Not		0.0106803		1
AT5G67150.1	HXXXD-type acyl-transferase family protein;	MADEVVVISK	A	A	N.A.								0.954317		1
AT5G67360.1	Subtilase family protein;Encodes a subtilisin-like serine protease essential for mucilage release from seed coats.	MSSSFLSSTA	S	A	Not		0.00548246		1							0.0230468		1
AT5G67385.1	Phototropic-responsive NPH3 family protein;	MSAKKKDLLS	S	A	Full		0.998197	0.00166996	2	0.997655	0.00221989	5
AT5G67500.1	voltage dependent anion channel 2;Encodes a voltage-dependent anion channel (VDAC: AT3G01280/VDAC1, AT5G67500/VDAC2, AT5G15090/VDAC3, AT5G57490/VDAC4, AT5G15090/VDAC5). VDACs are reported to be porin-type, beta-barrel diffusion pores. They are prominently localized in the outer mitochondrial membrane and are involved in metabolite exchange between the organelle and the cytosol.	MSKGPGLFTD	S	A	Full	X	0.995488	0.0020636	3	0.998707	0.00144038	3				0.627946	0.103314	4
AT5G67630.1	P-loop containing nucleoside triphosphate hydrolases superfamily protein;	MAELKLSESR	A	A	Full		0.983156	0.0106304	2	0.998916		1				0.985426		1
ATCG00020.1	photosystem II reaction center protein A;Encodes chlorophyll binding protein D1, a part of the photosystem II reaction center core	MTAILERRES	T	-	N.A.								0.0276532	0.0295824	2	0.0286545	0.0213616	4
ATCG00065.1	ribosomal protein S12A;chloroplast gene encoding ribosomal protein s12. The gene is located in three distinct loci on the chloroplast genome and is transpliced to make one transcript.	MPTIKQLIRN	P	-	Not		0.00253614		1	0.00533234	0.00162062	3				0.00788479	0.00394653	4
ATCG00120.1	ATP synthase subunit alpha;Encodes the ATPase alpha subunit, which is a subunit of ATP synthase and part of the CF1 portion which catalyzes the conversion of ADP to ATP using the proton motive force. This complex is located in the thylakoid membrane of the chloroplast.	MVTIRADEIS	V	-	Not		0.0260846	0.0252425	4	0.013396	0.00368077	5	0.00825553	0.006203	4	0.0101734	0.00126032	4
ATCG00130.1	ATPase, F0 complex, subunit B/B', bacterial/chloroplast;ATPase F subunit.	MKNLTDSFVY	K	-	Not		0.00554631		1
ATCG00160.1	ribosomal protein S2;Chloroplast ribosomal protein S2	MTKRYWNIDL	T	-	Full		0.995445		1
ATCG00280.1	photosystem II reaction center protein C;chloroplast gene encoding a CP43 subunit of the photosystem II reaction center. promoter contains a blue-light responsive element.	MKTLYSLRRF	K	-	Not		0.0170649	0.00573937	3	0.0261362	0.00974704	5	0.0172657	0.00509724	3	0.0180561	0.00503244	4
ATCG00330.1	chloroplast ribosomal protein S14;30S chloroplast ribosomal protein S14	MAKKSLIYRE	A	-	Not		0.00593424	0.000732433	3	0.00872005	0.00234617	4				0.010006		1
ATCG00340.1	Photosystem I, PsaA/PsaB protein;Encodes the D1 subunit of photosystem I and II reaction centers.	MALRFPRFSQ	A	-	Not		0.0185844	0.0125232	3				0.0127606	0.00874406	2	0.00872156	0.00578532	4
ATCG00350.1	Photosystem I, PsaA/PsaB protein;Encodes psaA protein comprising the reaction center for photosystem I along with psaB protein; hydrophobic protein encoded by the chloroplast genome.	MIIRSPEPEV	I	-	Not		0.00290789	0.00197377	3							0.00238422	0.000859369	2
ATCG00380.1	chloroplast ribosomal protein S4;Chloroplast encoded ribosomal protein S4	MSRYRGPRFK	S	-	Not		0.00316256		1
ATCG00420.1	NADH dehydrogenase subunit J;Encodes NADH dehydrogenase subunit J. Its transcription is increased upon sulfur depletion.	MQGTLSVWLA	Q	-	Not		0.0397298		1
ATCG00430.1	photosystem II reaction center protein G;Encodes a protein which was originally thought to be part of photosystem II but its wheat homolog was later shown to encode for subunit K of NADH dehydrogenase.	MNSIKFPILD	N	-	Not		0.290634	0.189493	3	0.0798722		1				0.011854		1
ATCG00470.1	ATP synthase epsilon chain;ATPase epsilon subunit	MTLNLCVLTP	T	-	Not		0.0183318		1							0.00865801		1
ATCG00480.1	ATP synthase subunit beta;chloroplast-encoded gene for beta subunit of ATP synthase	MRTNPTTSNP	R	-	Not					0.0584486	0.0345722	5	0.0291129	0.0156372	3
ATCG00490.1	ribulose-bisphosphate carboxylases;large subunit of RUBISCO. Protein is tyrosine-phosphorylated and its phosphorylation state is modulated in response to ABA in Arabidopsis thaliana seeds.	MSPQTETKAS	S	-	Not		0.00921274	0.000799948	3	0.0183274	0.0162401	5	0.00966771	0.00109273	4	0.0103851	0.00260896	4
ATCG00560.1	photosystem II reaction center protein L;PSII L protein	MTQSNPNEQS	T	-	Partial		0.209778	0.0118356	3	0.356375	0.0462224	5	0.302457	0.0137357	4	0.338175	0.014466	4
ATCG00580.1	photosystem II reaction center protein E;PSII cytochrome b559. There have been many speculations about the function of Cyt b559, but the most favored at present is that it plays a protective role by acting as an electron acceptor or electron donor under conditions when electron flow through PSII is not optimized.	MSGSTGERSF	S	-	Not		0.00398089		1	0.0184449	0.0153875	2	0.00355619		1	0.00252398		1
ATCG00640.1	ribosomal protein L33;encodes a chloroplast ribosomal protein L33, a constituent of the large subunit of the ribosomal complex	MAKGKDVRVT	A	-	Not		0.00366485	0.00255792	2	0.00330896	0.00241422	4				0.0051113	0.00432266	2
ATCG00670.1	plastid-encoded CLP P;Encodes the only ClpP (caseinolytic protease) encoded within the plastid genome. Contains a highly conserved catalytic triad of Ser-type proteases (Ser-His-Asp). Part of the 350 kDa chloroplast Clp complex. The name reflects nomenclature described in Adam et. al (2001).	MPIGVPKVPF	P	-	Not		0.00733558	0.000702453	3	0.0266198	0.0101687	4	0.00784929		1	0.0074129		1
ATCG00680.1	photosystem II reaction center protein B;encodes for CP47, subunit of the photosystem II reaction center.	MGLPWYRVHT	G	-	Not		0.018919	0.00708208	3				0.00725689		1	0.0156052	0.00591481	4
ATCG00710.1	photosystem II reaction center protein H;Encodes a 8 kD phosphoprotein that is a component of the photosystem II oxygen evolving core. Its exact molecular function has not been determined but it may play a role in mediating electron transfer between the secondary quinone acceptors, QA and QB, associated with the acceptor side of PSII.	MATQTVEDSS	A	-	Not		0.0025724	0.00128331	4	0.00498237	0.000636243	5	0.00470795	0.000313094	4	0.0041915	0.000872833	4
ATCG00720.1	photosynthetic electron transfer B;Encodes the cytochrome b(6) subunit of the cytochrome b6f complex.	MSKVYDWFEE	S	-	Not		0.0289437	0.00736544	3	0.0472361	0.0122593	5				0.0420157	0.00345371	4
ATCG00730.1	photosynthetic electron transfer D;A chloroplast gene encoding subunit IV of the cytochrome b6/f complex	MGVTKKPDLN	G	-	Not		0.0110256	0.00319799	4	0.0172312	0.00157429	5	0.0147241	0.00178818	4	0.0120262	0.00181845	4
ATCG00750.1	ribosomal protein S11;30S chloroplast ribosomal protein S11	MAKPILRIGS	A	-	Partial		0.120997	0.0218198	2
ATCG00770.1	ribosomal protein S8;chloroplast 30S ribosomal protein S8	MGKDTIADII	G	-	Not		0.0119879	0.00986199	3	0.0113553	0.00557671	5				0.00939747	0.00415239	4
ATCG00780.1	ribosomal protein L14;encodes a chloroplast ribosomal protein L14, a constituent of the large subunit of the ribosomal complex	MIQPQTYLNV	I	-	Not		0.0542466	0.0392018	3	0.0217689	0.0133693	5				0.0354675	0.0244845	2
ATCG00800.1	structural constituent of ribosome;encodes a chloroplast ribosomal protein S3, a constituent of the small subunit of the ribosomal complex	MGQKINPLGF	G	-	Not		0.0659347	0.0273982	3	0.0104694	0.00507474	4				0.0113108	0.000397387	2
ATCG00840.1	ribosomal protein L23.1;One of two chloroplast genes that encode chloroplast ribosomal protein L23, a constituent of the large subunit of the ribosomal complex	MDGIKYAVFT	D	-	Full		0.988953		1
ATCG01110.1	NAD(P)H dehydrogenase subunit H;Encodes the 49KDa plastid NAD(P)H dehydrogenase subunit H protein. Its transcription is regulated by an ndhF-specific plastid sigma factor, SIG4.	MKRPVTGKDL	K	-	Not		0.00619963		1
ATCG01120.1	chloroplast ribosomal protein S15;encodes a chloroplast ribosomal protein S15, a constituent of the small subunit of the ribosomal complex	MIKNIVISFE	I	-	Not		0.0572738		1	0.165162	0.0340614	3
ATCG01130.1	Ycf1 protein;hypothetical protein	VMVFQSFILG	M	-	Not		0.00531067		1
ATMG00160.1	cytochrome oxidase 2;cytochrome c oxidase subunit 2	MIVLKWLFLT	I	-	Not		0.0296209		1
